# Supplementary material for: Reduction and Expansion in Microsporidian Genome Evolution: New Insights from Comparative Genomics
Source: Genome Biol Evol. 2013 Nov 19;5(12):2285–303. doi: 10.1093/gbe/evt184 (PMC3879972; doi:10.1093/gbe/evt184)
Supplement: Supplementary Data [file supp_evt184_Table_S1-S8.xlsx]

## Sheet: Table_S1
List of microsporidian taxa that are included in the analysis.
Microsporidian species	Known hosts	Estimated genome size	Number of predicted protein-coding genes	%GC content	Reference	Number of protein sequences in protein families identified in this study
Encephalitozoon cuniculi GB-M1	Mammals	2.9 Mb (11 chromosomes)	1996	47	Katinka et al. 2001	1985 (99.4%)
Encephalitozoon intestinalis ATCC 50506	Mammals	2.3 Mb (11 chromosomes)	1833	41.4	Corradi et al. 2010	1827 (99.7%)
Encephalitozoon hellem ATCC 50504	Mammals, birds	2.5 Mb (11 chromosomes)	1848	43.4	Pombert et al. 2012	1844 (99.8%)
Encephalitozoon romaleae SJ-2008	Insects	2.5 Mb (11 chromosomes)	1831	40.3	Pombert et al. 2012	1829 (99.9%)
Nosema ceranae BRL01	Insects	7.86 Mb of 8.6 Mb	2060	25.27	Cornman et al. 2009	1767 (85.8%)
Vittaforma corneae ATCC 50505	Mammals	3.21 Mb	2248	36.47	*	1891 (84.1%)
Trachipleistophora hominis	Mammals, insects	8.5 Mb	3266	31.91	Heinz et al. 2012	2693 (82.5%)
Vavraia culicis floridensis	Insects	6.12 Mb	2780	39.75	*	2410 (86.7%)
Nematocida sp1 ERTm2	Nematodes	4.7 Mb	2770	38.3	Cuomo et al. 2012	2543 (91.8%)
Nematocida parisii ERTm1	Nematodes	4.07 Mb	2661	34.4	Cuomo et al. 2012	2641 (99.2%)
Nematocida parisii ERTm3	Nematodes	4.15 Mb	2726	34.5	Cuomo et al. 2012	2683 (98.4%)
* data from the Microsporidia Comparative Sequencing Project, Broad Institute of Harvard and MIT (http://www.broadinstitute.org/)

## Sheet: Table_S2
A List of novel microsporidian-specific protein families. Novel microsporidian-specific protein families are protein families that contain only homologues from Microsporidia, in that no homologues from outside the Microsporidia could be identified either by BLASTP or HHsearch. The presence of protein family members in published expression data are shown: 'yes' indicates present, 'no' denotes abse…
Protein family names	Present in proteomics of T.hominis purified spores (Heinz et al. 2012)	Present in proteomics of E.cuniculi purified spores (Brosson et al. 2006)	Present in transcriptomics of rabbit kidney cell line infected with E.cuniculi (Grisdale et al. 2013)	Present in transcriptomics of infected C. elegans infected with N.parisii (Cuomo et al. 2012)
c_7870_	NA	NA	NA	yes
c_7872_	NA	NA	NA	yes
c_7873_	NA	NA	NA	yes
c_7874_	NA	NA	NA	yes
c_7875_	NA	NA	NA	yes
c_7877_	NA	NA	NA	yes
c_7878_	NA	NA	NA	yes
c_7879_	NA	NA	NA	yes
c_1436_	yes	no	yes	yes
c_1437_	no	no	yes	yes
c_1434_	no	NA	NA	NA
c_10747_	NA	NA	NA	yes
c_10746_	NA	NA	NA	yes
c_10745_	NA	NA	NA	yes
c_10744_	NA	NA	NA	yes
c_10743_	NA	NA	NA	yes
c_10742_	NA	NA	NA	yes
c_10741_	NA	NA	NA	yes
c_10740_	NA	NA	NA	yes
c_10749_	NA	NA	NA	yes
c_10748_	NA	NA	NA	yes
c_4949_	NA	no	yes	NA
c_4948_	NA	no	yes	NA
c_4946_	no	NA	NA	NA
c_12042_	no	NA	NA	NA
c_12043_	no	NA	NA	NA
c_12040_	yes	NA	NA	NA
c_12041_	no	NA	NA	NA
c_12046_	no	NA	NA	NA
c_12047_	no	NA	NA	NA
c_12044_	no	NA	NA	NA
c_12045_	yes	NA	NA	NA
c_12048_	no	NA	NA	NA
c_12049_	no	NA	NA	NA
c_5865_	NA	no	yes	NA
c_6280_	no	NA	NA	NA
c_6281_	no	NA	NA	NA
c_6282_	no	NA	NA	NA
c_6283_	no	NA	NA	NA
c_6284_	no	NA	NA	NA
c_6286_	NA	NA	NA	NA
c_6287_	NA	NA	NA	NA
c_6288_	NA	NA	NA	NA
c_6289_	NA	NA	NA	NA
c_5139_	NA	NA	NA	yes
c_5138_	NA	NA	NA	yes
c_10570_	NA	NA	NA	yes
c_10571_	NA	NA	NA	yes
c_10574_	NA	NA	NA	yes
c_10575_	NA	NA	NA	yes
c_10577_	NA	NA	NA	yes
c_10578_	NA	NA	NA	yes
c_10579_	NA	NA	NA	yes
c_7649_	NA	NA	NA	yes
c_7648_	NA	NA	NA	yes
c_7643_	NA	NA	NA	yes
c_7642_	NA	NA	NA	yes
c_7641_	NA	NA	NA	yes
c_7640_	NA	NA	NA	yes
c_7647_	NA	NA	NA	yes
c_7646_	NA	NA	NA	yes
c_7645_	NA	NA	NA	yes
c_7644_	NA	NA	NA	yes
c_12367_	NA	NA	NA	NA
c_12366_	NA	NA	NA	NA
c_12365_	NA	NA	NA	NA
c_12363_	NA	NA	NA	NA
c_12361_	NA	NA	NA	NA
c_12360_	NA	NA	NA	NA
c_12369_	NA	NA	NA	NA
c_12368_	NA	NA	NA	NA
c_5899_	NA	NA	NA	NA
c_5895_	NA	yes	yes	NA
c_5890_	NA	no	yes	NA
c_5891_	NA	yes	yes	NA
c_5892_	NA	no	yes	NA
c_5893_	NA	no	yes	NA
c_8350_	no	NA	NA	NA
c_8351_	no	NA	NA	NA
c_8352_	no	NA	NA	NA
c_8354_	no	NA	NA	NA
c_8355_	no	NA	NA	NA
c_8356_	no	NA	NA	NA
c_8357_	no	NA	NA	NA
c_8358_	no	NA	NA	NA
c_8359_	no	NA	NA	NA
c_10817_	NA	NA	NA	NA
c_11985_	no	NA	NA	NA
c_11982_	no	NA	NA	NA
c_11983_	no	NA	NA	NA
c_11980_	no	NA	NA	NA
c_11981_	yes	NA	NA	NA
c_7568_	NA	NA	NA	yes
c_7569_	NA	NA	NA	yes
c_7566_	NA	NA	NA	yes
c_7567_	NA	NA	NA	yes
c_7564_	NA	NA	NA	yes
c_7562_	NA	NA	NA	yes
c_7563_	NA	NA	NA	yes
c_7560_	NA	NA	NA	yes
c_7561_	NA	NA	NA	yes
c_7690_	NA	NA	NA	yes
c_7691_	NA	NA	NA	yes
c_7692_	NA	NA	NA	yes
c_7693_	NA	NA	NA	yes
c_7694_	NA	NA	NA	yes
c_7695_	NA	NA	NA	yes
c_7696_	NA	NA	NA	yes
c_7697_	NA	NA	NA	yes
c_4958_	NA	no	yes	NA
c_4959_	NA	no	yes	NA
c_4952_	NA	no	yes	NA
c_4953_	NA	no	yes	NA
c_4950_	NA	no	yes	NA
c_4956_	NA	no	yes	NA
c_4957_	NA	no	yes	NA
c_4954_	NA	no	yes	NA
c_4955_	NA	no	yes	NA
c_1522_	no	NA	NA	NA
c_5862_	NA	no	yes	NA
c_10664_	NA	NA	NA	yes
c_10665_	NA	NA	NA	yes
c_10666_	NA	NA	NA	yes
c_10667_	NA	NA	NA	yes
c_10660_	NA	NA	NA	yes
c_10661_	NA	NA	NA	yes
c_10662_	NA	NA	NA	yes
c_10663_	NA	NA	NA	yes
c_10668_	NA	NA	NA	yes
c_10669_	NA	NA	NA	yes
c_1843_	no	no	yes	yes
c_1842_	no	no	yes	NA
c_1841_	no	no	yes	NA
c_1846_	no	no	yes	yes
c_1845_	no	no	yes	yes
c_1844_	yes	no	yes	yes
c_2627_	no	no	yes	NA
c_2624_	no	no	yes	NA
c_2622_	no	no	yes	NA
c_2623_	no	no	yes	NA
c_2620_	yes	no	yes	NA
c_2628_	no	no	yes	NA
c_2629_	no	no	yes	NA
c_12284_	no	NA	NA	NA
c_12285_	no	NA	NA	NA
c_12286_	no	NA	NA	NA
c_12287_	no	NA	NA	NA
c_12280_	no	NA	NA	NA
c_12281_	no	NA	NA	NA
c_12282_	no	NA	NA	NA
c_12283_	no	NA	NA	NA
c_12288_	no	NA	NA	NA
c_12289_	no	NA	NA	NA
c_12136_	no	NA	NA	NA
c_12137_	no	NA	NA	NA
c_12134_	no	NA	NA	NA
c_12135_	no	NA	NA	NA
c_12132_	no	NA	NA	NA
c_12133_	no	NA	NA	NA
c_12130_	no	NA	NA	NA
c_12131_	yes	NA	NA	NA
c_8099_	NA	NA	NA	yes
c_8098_	NA	NA	NA	yes
c_8097_	NA	NA	NA	yes
c_8096_	NA	NA	NA	yes
c_8095_	NA	NA	NA	yes
c_8094_	NA	NA	NA	yes
c_8093_	NA	NA	NA	yes
c_8092_	NA	NA	NA	yes
c_8091_	NA	NA	NA	yes
c_8090_	NA	NA	NA	yes
c_2270_	no	no	yes	yes
c_2273_	NA	no	yes	yes
c_347_	NA	NA	NA	yes
c_7737_	NA	NA	NA	yes
c_7736_	NA	NA	NA	yes
c_7735_	NA	NA	NA	yes
c_7733_	NA	NA	NA	yes
c_7732_	NA	NA	NA	yes
c_7731_	NA	NA	NA	yes
c_7730_	NA	NA	NA	yes
c_7739_	NA	NA	NA	yes
c_7738_	NA	NA	NA	yes
c_3843_	NA	no	yes	NA
c_3845_	NA	no	yes	NA
c_3846_	NA	no	yes	NA
c_80_	NA	NA	NA	yes
c_10839_	NA	NA	NA	NA
c_10838_	NA	NA	NA	NA
c_10831_	NA	NA	NA	NA
c_10830_	NA	NA	NA	NA
c_10833_	NA	NA	NA	NA
c_10832_	NA	NA	NA	NA
c_10834_	NA	NA	NA	NA
c_4329_	NA	no	yes	NA
c_5761_	no	NA	NA	NA
c_7944_	NA	NA	NA	yes
c_7945_	NA	NA	NA	yes
c_7946_	NA	NA	NA	yes
c_7947_	NA	NA	NA	yes
c_7940_	NA	NA	NA	yes
c_7941_	NA	NA	NA	yes
c_7942_	NA	NA	NA	yes
c_7948_	NA	NA	NA	yes
c_7949_	NA	NA	NA	yes
c_10793_	NA	NA	NA	yes
c_10581_	NA	NA	NA	yes
c_10580_	NA	NA	NA	yes
c_10583_	NA	NA	NA	yes
c_10582_	NA	NA	NA	yes
c_10585_	NA	NA	NA	yes
c_10584_	NA	NA	NA	yes
c_10587_	NA	NA	NA	yes
c_10589_	NA	NA	NA	yes
c_10588_	NA	NA	NA	yes
c_5849_	NA	no	yes	NA
c_5848_	NA	no	yes	NA
c_5847_	NA	no	yes	NA
c_5846_	NA	no	yes	NA
c_5845_	NA	no	yes	NA
c_5844_	NA	no	yes	NA
c_5843_	NA	no	yes	NA
c_5842_	NA	no	yes	NA
c_5841_	NA	no	yes	NA
c_5840_	NA	no	yes	NA
c_12208_	no	NA	NA	NA
c_12209_	no	NA	NA	NA
c_12204_	no	NA	NA	NA
c_12205_	no	NA	NA	NA
c_12206_	no	NA	NA	NA
c_12207_	no	NA	NA	NA
c_12200_	no	NA	NA	NA
c_12201_	no	NA	NA	NA
c_12202_	no	NA	NA	NA
c_12203_	no	NA	NA	NA
c_1870_	NA	NA	NA	yes
c_1876_	NA	NA	NA	NA
c_3434_	yes	no	yes	NA
c_3435_	no	no	yes	NA
c_3436_	yes	no	yes	NA
c_3430_	no	no	yes	NA
c_3431_	no	no	yes	NA
c_3432_	no	no	yes	NA
c_3433_	NA	no	no	NA
c_3438_	no	no	yes	NA
c_3439_	NA	no	yes	NA
c_8017_	NA	NA	NA	yes
c_8016_	NA	NA	NA	yes
c_8015_	NA	NA	NA	yes
c_8014_	NA	NA	NA	yes
c_8013_	NA	NA	NA	yes
c_8011_	NA	NA	NA	yes
c_8010_	NA	NA	NA	yes
c_8019_	NA	NA	NA	yes
c_8018_	NA	NA	NA	yes
c_6114_	NA	NA	NA	yes
c_6115_	NA	NA	NA	yes
c_6116_	NA	NA	NA	yes
c_6117_	NA	NA	NA	yes
c_6110_	NA	NA	NA	yes
c_6111_	NA	NA	NA	yes
c_6112_	NA	NA	NA	yes
c_6113_	NA	NA	NA	yes
c_6118_	NA	NA	NA	yes
c_6119_	NA	NA	NA	yes
c_2583_	no	no	yes	NA
c_2582_	no	no	yes	NA
c_2581_	no	no	yes	NA
c_2580_	no	no	yes	NA
c_2587_	no	no	yes	NA
c_2586_	no	no	yes	NA
c_2584_	no	no	yes	NA
c_12079_	no	NA	NA	NA
c_12078_	no	NA	NA	NA
c_12073_	yes	NA	NA	NA
c_12072_	no	NA	NA	NA
c_12071_	yes	NA	NA	NA
c_12070_	no	NA	NA	NA
c_12077_	no	NA	NA	NA
c_12076_	no	NA	NA	NA
c_12075_	no	NA	NA	NA
c_12074_	no	NA	NA	NA
c_839_	yes	yes	yes	NA
c_10851_	NA	NA	NA	NA
c_11988_	no	NA	NA	NA
c_10572_	NA	NA	NA	yes
c_10573_	NA	NA	NA	yes
c_10576_	NA	NA	NA	yes
c_3399_	no	no	yes	NA
c_7672_	NA	NA	NA	yes
c_7673_	NA	NA	NA	yes
c_7670_	NA	NA	NA	yes
c_7671_	NA	NA	NA	yes
c_7676_	NA	NA	NA	yes
c_7677_	NA	NA	NA	yes
c_7674_	NA	NA	NA	yes
c_7675_	NA	NA	NA	yes
c_7678_	NA	NA	NA	yes
c_7679_	NA	NA	NA	yes
c_12364_	NA	NA	NA	NA
c_12362_	NA	NA	NA	NA
c_5896_	no	NA	NA	NA
c_7683_	NA	NA	NA	yes
c_7823_	NA	NA	NA	yes
c_7822_	NA	NA	NA	yes
c_7821_	NA	NA	NA	yes
c_7820_	NA	NA	NA	yes
c_7827_	NA	NA	NA	yes
c_7826_	NA	NA	NA	yes
c_7825_	NA	NA	NA	yes
c_7824_	NA	NA	NA	yes
c_7829_	NA	NA	NA	yes
c_7828_	NA	NA	NA	yes
c_10710_	NA	NA	NA	yes
c_10711_	NA	NA	NA	yes
c_10712_	NA	NA	NA	yes
c_10713_	NA	NA	NA	yes
c_10714_	NA	NA	NA	yes
c_10715_	NA	NA	NA	yes
c_10717_	NA	NA	NA	yes
c_8110_	NA	NA	NA	NA
c_7786_	NA	NA	NA	yes
c_7787_	NA	NA	NA	yes
c_7784_	NA	NA	NA	yes
c_7785_	NA	NA	NA	yes
c_7782_	NA	NA	NA	yes
c_7783_	NA	NA	NA	yes
c_7780_	NA	NA	NA	yes
c_7781_	NA	NA	NA	yes
c_7788_	NA	NA	NA	yes
c_7789_	NA	NA	NA	yes
c_12338_	NA	NA	NA	NA
c_12339_	NA	NA	NA	NA
c_12331_	NA	NA	NA	NA
c_12332_	NA	NA	NA	NA
c_12333_	NA	NA	NA	NA
c_12334_	NA	NA	NA	NA
c_12335_	NA	NA	NA	NA
c_12336_	NA	NA	NA	NA
c_12337_	NA	NA	NA	NA
c_5223_	no	NA	NA	NA
c_5227_	no	NA	NA	NA
c_5226_	no	NA	NA	NA
c_5225_	no	NA	NA	NA
c_5224_	no	NA	NA	NA
c_5229_	no	NA	NA	NA
c_5228_	no	NA	NA	NA
c_3501_	no	NA	NA	NA
c_3502_	no	NA	NA	NA
c_3503_	NA	NA	NA	NA
c_3504_	NA	NA	NA	NA
c_5798_	NA	yes	yes	NA
c_5793_	NA	no	yes	NA
c_5792_	NA	no	yes	NA
c_5791_	NA	no	yes	NA
c_5790_	NA	no	yes	NA
c_5797_	NA	no	yes	NA
c_5796_	NA	no	yes	NA
c_5795_	NA	no	yes	NA
c_10615_	NA	NA	NA	yes
c_10616_	NA	NA	NA	yes
c_10611_	NA	NA	NA	yes
c_10613_	NA	NA	NA	yes
c_10794_	NA	NA	NA	yes
c_10795_	NA	NA	NA	yes
c_10796_	NA	NA	NA	yes
c_10797_	NA	NA	NA	yes
c_10798_	NA	NA	NA	yes
c_10799_	NA	NA	NA	yes
c_12107_	no	NA	NA	NA
c_12106_	no	NA	NA	NA
c_12105_	no	NA	NA	NA
c_12104_	no	NA	NA	NA
c_12103_	no	NA	NA	NA
c_12102_	no	NA	NA	NA
c_12101_	no	NA	NA	NA
c_12100_	no	NA	NA	NA
c_12109_	no	NA	NA	NA
c_12108_	no	NA	NA	NA
c_4988_	NA	no	yes	NA
c_4985_	NA	no	yes	NA
c_4984_	NA	yes	yes	NA
c_4986_	NA	no	yes	NA
c_4980_	NA	no	yes	NA
c_4983_	NA	no	yes	NA
c_4982_	NA	no	yes	NA
c_12223_	no	NA	NA	NA
c_7708_	NA	NA	NA	yes
c_7709_	NA	NA	NA	yes
c_7706_	NA	NA	NA	yes
c_7707_	NA	NA	NA	yes
c_7704_	NA	NA	NA	yes
c_7705_	NA	NA	NA	yes
c_7702_	NA	NA	NA	yes
c_7703_	NA	NA	NA	yes
c_7700_	NA	NA	NA	yes
c_7701_	NA	NA	NA	yes
c_10619_	NA	NA	NA	yes
c_10618_	NA	NA	NA	yes
c_1702_	no	NA	NA	NA
c_1703_	no	no	yes	yes
c_1704_	no	no	yes	yes
c_8389_	no	NA	NA	NA
c_8388_	no	NA	NA	NA
c_2989_	no	no	yes	NA
c_8383_	no	NA	NA	NA
c_8382_	no	NA	NA	NA
c_8381_	yes	NA	NA	NA
c_8380_	yes	NA	NA	NA
c_8387_	yes	NA	NA	NA
c_8385_	no	NA	NA	NA
c_8384_	yes	NA	NA	NA
c_2673_	no	NA	NA	NA
c_2672_	no	NA	NA	NA
c_2675_	NA	NA	NA	NA
c_2674_	no	NA	NA	NA
c_11986_	no	NA	NA	NA
c_11987_	no	NA	NA	NA
c_12141_	yes	NA	NA	NA
c_1854_	yes	yes	yes	yes
c_5774_	NA	no	yes	NA
c_11989_	yes	NA	NA	NA
c_5779_	NA	no	yes	NA
c_5778_	NA	no	yes	NA
c_7919_	NA	NA	NA	yes
c_7918_	NA	NA	NA	yes
c_7917_	NA	NA	NA	yes
c_7916_	NA	NA	NA	yes
c_7915_	NA	NA	NA	yes
c_7914_	NA	NA	NA	yes
c_7913_	NA	NA	NA	yes
c_7911_	NA	NA	NA	yes
c_7910_	NA	NA	NA	yes
c_1519_	NA	NA	NA	yes
c_1513_	no	no	yes	yes
c_1514_	no	NA	NA	NA
c_7565_	NA	NA	NA	yes
c_5876_	NA	no	yes	NA
c_5877_	NA	no	yes	NA
c_5874_	NA	no	yes	NA
c_5875_	NA	no	yes	NA
c_5872_	NA	no	yes	NA
c_5873_	NA	no	yes	NA
c_5870_	NA	no	yes	NA
c_5871_	NA	no	yes	NA
c_5878_	NA	no	yes	NA
c_5879_	NA	no	yes	NA
c_9560_	NA	NA	NA	NA
c_9561_	NA	NA	NA	NA
c_9562_	NA	NA	NA	NA
c_9563_	NA	NA	NA	NA
c_9564_	NA	NA	NA	NA
c_9565_	NA	NA	NA	NA
c_9566_	NA	NA	NA	NA
c_5775_	NA	no	yes	NA
c_5777_	NA	no	yes	NA
c_5776_	NA	no	yes	NA
c_5771_	NA	no	yes	NA
c_5770_	NA	no	yes	NA
c_5773_	NA	no	yes	NA
c_5772_	NA	no	yes	NA
c_12189_	no	NA	NA	NA
c_12188_	no	NA	NA	NA
c_12187_	no	NA	NA	NA
c_12186_	no	NA	NA	NA
c_12185_	no	NA	NA	NA
c_12184_	yes	NA	NA	NA
c_12183_	no	NA	NA	NA
c_12182_	no	NA	NA	NA
c_12181_	no	NA	NA	NA
c_12180_	no	NA	NA	NA
c_10783_	NA	NA	NA	yes
c_8028_	NA	NA	NA	yes
c_8029_	NA	NA	NA	yes
c_8026_	NA	NA	NA	yes
c_8024_	NA	NA	NA	yes
c_8025_	NA	NA	NA	yes
c_8023_	NA	NA	NA	yes
c_8020_	NA	NA	NA	yes
c_8021_	NA	NA	NA	yes
c_10782_	NA	NA	NA	yes
c_10781_	NA	NA	NA	yes
c_10780_	NA	NA	NA	yes
c_10787_	NA	NA	NA	yes
c_6149_	NA	NA	NA	yes
c_6148_	NA	NA	NA	yes
c_6147_	NA	NA	NA	yes
c_6146_	NA	NA	NA	yes
c_6145_	NA	NA	NA	yes
c_6144_	NA	NA	NA	yes
c_6143_	NA	NA	NA	yes
c_6142_	NA	NA	NA	yes
c_6141_	NA	NA	NA	yes
c_6140_	NA	NA	NA	yes
c_10785_	NA	NA	NA	yes
c_10784_	NA	NA	NA	yes
c_10788_	NA	NA	NA	yes
c_10699_	NA	NA	NA	yes
c_10698_	NA	NA	NA	yes
c_10695_	NA	NA	NA	yes
c_10694_	NA	NA	NA	yes
c_10697_	NA	NA	NA	yes
c_10696_	NA	NA	NA	yes
c_10691_	NA	NA	NA	yes
c_10690_	NA	NA	NA	yes
c_10693_	NA	NA	NA	yes
c_10692_	NA	NA	NA	yes
c_12028_	no	NA	NA	NA
c_12029_	no	NA	NA	NA
c_12150_	no	NA	NA	NA
c_4342_	no	NA	NA	NA
c_4345_	no	NA	NA	NA
c_5159_	no	NA	NA	yes
c_5158_	NA	NA	NA	yes
c_5154_	NA	NA	NA	yes
c_5151_	NA	NA	NA	yes
c_5150_	NA	NA	NA	yes
c_5153_	NA	NA	NA	yes
c_842_	NA	NA	NA	yes
c_841_	NA	NA	NA	yes
c_10862_	NA	NA	NA	NA
c_10863_	NA	NA	NA	NA
c_10860_	NA	NA	NA	NA
c_10861_	NA	NA	NA	NA
c_10866_	NA	NA	NA	NA
c_10867_	no	NA	NA	NA
c_10864_	NA	NA	NA	NA
c_10865_	NA	NA	NA	NA
c_4358_	NA	no	no	NA
c_4359_	NA	no	yes	NA
c_2979_	no	no	yes	NA
c_7629_	NA	NA	NA	yes
c_7625_	NA	NA	NA	yes
c_7624_	NA	NA	NA	yes
c_7627_	NA	NA	NA	yes
c_7626_	NA	NA	NA	yes
c_7621_	NA	NA	NA	yes
c_7620_	NA	NA	NA	yes
c_7623_	NA	NA	NA	yes
c_7622_	NA	NA	NA	yes
c_2010_	yes	yes	yes	NA
c_2013_	no	no	yes	yes
c_2012_	no	no	yes	NA
c_2019_	no	no	yes	yes
c_7997_	NA	NA	NA	yes
c_7996_	NA	NA	NA	yes
c_7995_	NA	NA	NA	yes
c_7993_	NA	NA	NA	yes
c_7991_	NA	NA	NA	yes
c_7990_	NA	NA	NA	yes
c_7999_	NA	NA	NA	yes
c_7998_	NA	NA	NA	yes
c_2987_	no	NA	NA	yes
c_2986_	yes	yes	yes	NA
c_2985_	no	no	yes	NA
c_8386_	no	NA	NA	NA
c_12279_	no	NA	NA	NA
c_12278_	no	NA	NA	NA
c_12275_	no	NA	NA	NA
c_12274_	no	NA	NA	NA
c_12277_	no	NA	NA	NA
c_12276_	yes	NA	NA	NA
c_12271_	no	NA	NA	NA
c_12270_	no	NA	NA	NA
c_12273_	no	NA	NA	NA
c_12272_	no	NA	NA	NA
c_7819_	NA	NA	NA	yes
c_7812_	NA	NA	NA	yes
c_7813_	NA	NA	NA	yes
c_7810_	NA	NA	NA	yes
c_7811_	NA	NA	NA	yes
c_7816_	NA	NA	NA	yes
c_7817_	NA	NA	NA	yes
c_7814_	NA	NA	NA	yes
c_7815_	NA	NA	NA	yes
c_10761_	NA	NA	NA	yes
c_10760_	NA	NA	NA	yes
c_10763_	NA	NA	NA	yes
c_10762_	NA	NA	NA	yes
c_10765_	NA	NA	NA	yes
c_10764_	NA	NA	NA	yes
c_10767_	NA	NA	NA	yes
c_10766_	NA	NA	NA	yes
c_10769_	NA	NA	NA	yes
c_10768_	NA	NA	NA	yes
c_422_	no	NA	NA	NA
c_3053_	NA	NA	NA	yes
c_3054_	NA	NA	NA	NA
c_10558_	NA	NA	NA	yes
c_10559_	NA	NA	NA	yes
c_10552_	NA	NA	NA	yes
c_10553_	NA	NA	NA	yes
c_10550_	NA	NA	NA	yes
c_10551_	NA	NA	NA	yes
c_10556_	NA	NA	NA	yes
c_10557_	NA	NA	NA	yes
c_10554_	NA	NA	NA	yes
c_10555_	NA	NA	NA	yes
c_12341_	NA	NA	NA	NA
c_12340_	NA	NA	NA	NA
c_12342_	NA	NA	NA	NA
c_12345_	NA	NA	NA	NA
c_12344_	NA	NA	NA	NA
c_12347_	NA	NA	NA	NA
c_12346_	NA	NA	NA	NA
c_12349_	NA	NA	NA	NA
c_12348_	NA	NA	NA	NA
c_7892_	NA	NA	NA	yes
c_7893_	NA	NA	NA	yes
c_7890_	NA	NA	NA	yes
c_7891_	NA	NA	NA	yes
c_7896_	NA	NA	NA	yes
c_7897_	NA	NA	NA	yes
c_7895_	NA	NA	NA	yes
c_7898_	NA	NA	NA	yes
c_7899_	NA	NA	NA	yes
c_4975_	NA	no	yes	NA
c_4976_	NA	no	yes	NA
c_4977_	NA	no	yes	NA
c_4970_	NA	no	no	NA
c_4971_	NA	no	yes	NA
c_4972_	NA	no	yes	NA
c_4973_	NA	no	yes	NA
c_4978_	NA	no	yes	NA
c_4979_	NA	yes	yes	NA
c_6268_	yes	NA	NA	NA
c_6269_	no	NA	NA	NA
c_10648_	NA	NA	NA	yes
c_10649_	NA	NA	NA	yes
c_10646_	NA	NA	NA	yes
c_10647_	NA	NA	NA	yes
c_10644_	NA	NA	NA	yes
c_10645_	NA	NA	NA	yes
c_10642_	NA	NA	NA	yes
c_10643_	NA	NA	NA	yes
c_10640_	NA	NA	NA	yes
c_10641_	NA	NA	NA	yes
c_1284_	yes	yes	yes	NA
c_4523_	no	NA	NA	NA
c_4522_	yes	NA	NA	NA
c_4525_	NA	NA	NA	NA
c_4524_	NA	NA	NA	NA
c_2601_	no	no	yes	NA
c_2603_	yes	no	yes	NA
c_2605_	yes	no	yes	NA
c_2606_	no	no	yes	NA
c_2607_	no	no	yes	NA
c_2608_	no	no	yes	NA
c_2609_	NA	no	yes	yes
c_7926_	NA	NA	NA	yes
c_7927_	NA	NA	NA	yes
c_7924_	NA	NA	NA	yes
c_7925_	NA	NA	NA	yes
c_7922_	NA	NA	NA	yes
c_7923_	NA	NA	NA	yes
c_7920_	NA	NA	NA	yes
c_7921_	NA	NA	NA	yes
c_7928_	NA	NA	NA	yes
c_10786_	NA	NA	NA	yes
c_10789_	NA	NA	NA	yes
c_12152_	no	NA	NA	NA
c_12153_	no	NA	NA	NA
c_12154_	no	NA	NA	NA
c_12155_	no	NA	NA	NA
c_12156_	no	NA	NA	NA
c_12157_	yes	NA	NA	NA
c_1368_	NA	NA	NA	yes
c_1364_	no	no	yes	NA
c_1363_	NA	no	yes	NA
c_7229_	NA	no	no	NA
c_7221_	no	NA	NA	NA
c_7222_	NA	NA	NA	NA
c_7227_	no	NA	NA	NA
c_6176_	NA	NA	NA	NA
c_6177_	NA	NA	NA	NA
c_6174_	NA	NA	NA	NA
c_6175_	NA	NA	NA	NA
c_6173_	NA	NA	NA	yes
c_6170_	NA	NA	NA	yes
c_6178_	NA	NA	NA	NA
c_6179_	NA	NA	NA	NA
c_10790_	NA	NA	NA	yes
c_10791_	NA	NA	NA	yes
c_10792_	NA	NA	NA	yes
c_2259_	NA	no	yes	yes
c_2258_	yes	no	yes	NA
c_2257_	no	no	yes	NA
c_2256_	NA	no	yes	yes
c_2254_	yes	NA	NA	NA
c_2253_	no	no	yes	NA
c_2251_	yes	yes	yes	NA
c_2250_	no	no	yes	NA
c_7751_	NA	NA	NA	yes
c_7750_	NA	NA	NA	yes
c_7753_	NA	NA	NA	yes
c_7752_	NA	NA	NA	yes
c_7754_	NA	NA	NA	yes
c_7757_	NA	NA	NA	yes
c_7756_	NA	NA	NA	yes
c_7759_	NA	NA	NA	yes
c_3862_	NA	no	yes	NA
c_3865_	NA	no	yes	NA
c_3868_	NA	no	yes	NA
c_8249_	yes	NA	NA	NA
c_893_	no	no	yes	yes
c_895_	NA	NA	NA	NA
c_10853_	NA	NA	NA	NA
c_10852_	NA	NA	NA	NA
c_10850_	NA	NA	NA	NA
c_10857_	NA	NA	NA	NA
c_10856_	NA	NA	NA	NA
c_10855_	NA	NA	NA	NA
c_10854_	NA	NA	NA	NA
c_10859_	NA	NA	NA	NA
c_10858_	NA	NA	NA	NA
c_10563_	NA	NA	NA	yes
c_10565_	NA	NA	NA	yes
c_10564_	NA	NA	NA	yes
c_1065_	NA	NA	NA	NA
c_5829_	NA	no	yes	NA
c_5828_	NA	no	yes	NA
c_5821_	NA	no	yes	NA
c_5820_	NA	no	yes	NA
c_5823_	NA	no	yes	NA
c_5822_	NA	yes	yes	NA
c_5825_	NA	no	yes	NA
c_5824_	NA	no	yes	NA
c_5827_	NA	no	yes	NA
c_5826_	NA	no	yes	NA
c_12226_	no	NA	NA	NA
c_12227_	no	NA	NA	NA
c_12224_	no	NA	NA	NA
c_12225_	no	NA	NA	NA
c_12222_	no	NA	NA	NA
c_12220_	no	NA	NA	NA
c_12221_	no	NA	NA	NA
c_12228_	no	NA	NA	NA
c_12229_	no	NA	NA	NA
c_3989_	no	NA	NA	NA
c_1855_	no	no	yes	yes
c_1856_	no	no	yes	yes
c_1857_	no	no	yes	yes
c_1850_	no	no	yes	yes
c_1853_	no	no	yes	yes
c_1859_	no	no	yes	yes
c_8071_	NA	NA	NA	yes
c_8070_	NA	NA	NA	yes
c_8073_	NA	NA	NA	yes
c_8072_	NA	NA	NA	yes
c_8075_	NA	NA	NA	yes
c_8074_	NA	NA	NA	yes
c_8077_	NA	NA	NA	yes
c_8076_	NA	NA	NA	yes
c_8079_	NA	NA	NA	yes
c_8078_	NA	NA	NA	yes
c_5768_	no	NA	NA	NA
c_7845_	NA	NA	NA	yes
c_7844_	NA	NA	NA	yes
c_7847_	NA	NA	NA	yes
c_7846_	NA	NA	NA	yes
c_7841_	NA	NA	NA	yes
c_7840_	NA	NA	NA	yes
c_7843_	NA	NA	NA	yes
c_7842_	NA	NA	NA	yes
c_7849_	NA	NA	NA	yes
c_7848_	NA	NA	NA	yes
c_1445_	no	NA	NA	NA
c_12055_	no	NA	NA	NA
c_12054_	no	NA	NA	NA
c_12057_	no	NA	NA	NA
c_12056_	yes	NA	NA	NA
c_12051_	no	NA	NA	NA
c_12050_	no	NA	NA	NA
c_12053_	yes	NA	NA	NA
c_12052_	no	NA	NA	NA
c_12059_	no	NA	NA	NA
c_12058_	no	NA	NA	NA
c_10614_	NA	NA	NA	yes
c_10617_	NA	NA	NA	yes
c_10610_	NA	NA	NA	yes
c_10612_	NA	NA	NA	yes
c_3004_	no	no	yes	NA
c_3007_	NA	no	yes	NA
c_3001_	no	NA	NA	yes
c_3000_	no	no	yes	NA
c_3003_	no	no	yes	NA
c_4387_	NA	no	yes	NA
c_4386_	NA	no	yes	NA
c_4385_	NA	no	yes	NA
c_4384_	NA	no	yes	NA
c_4383_	no	no	yes	NA
c_4382_	no	no	yes	NA
c_4381_	NA	no	yes	NA
c_4380_	no	no	yes	NA
c_4389_	NA	no	yes	NA
c_4388_	NA	no	yes	NA
c_8400_	NA	NA	NA	NA
c_8401_	NA	NA	NA	NA
c_8402_	NA	NA	NA	NA
c_775_	NA	NA	NA	NA
c_10560_	NA	NA	NA	yes
c_10567_	NA	NA	NA	yes
c_10566_	NA	NA	NA	yes
c_10569_	NA	NA	NA	yes
c_10568_	NA	NA	NA	yes
c_7659_	NA	NA	NA	yes
c_7654_	NA	NA	NA	yes
c_7655_	NA	NA	NA	yes
c_7656_	NA	NA	NA	yes
c_7650_	NA	NA	NA	yes
c_7651_	NA	NA	NA	yes
c_7652_	NA	NA	NA	yes
c_7653_	NA	NA	NA	yes
c_12024_	no	NA	NA	NA
c_12025_	no	NA	NA	NA
c_12026_	no	NA	NA	NA
c_12027_	no	NA	NA	NA
c_12020_	yes	NA	NA	NA
c_12021_	no	NA	NA	NA
c_12022_	no	NA	NA	NA
c_12023_	yes	NA	NA	NA
c_8365_	no	NA	NA	NA
c_8364_	no	NA	NA	NA
c_8367_	yes	NA	NA	NA
c_8366_	no	NA	NA	NA
c_8361_	no	NA	NA	NA
c_8360_	no	NA	NA	NA
c_8363_	no	NA	NA	NA
c_8362_	no	NA	NA	NA
c_8369_	no	NA	NA	NA
c_8368_	no	NA	NA	NA
c_3904_	NA	no	yes	NA
c_3900_	no	no	yes	NA
c_3903_	NA	no	yes	NA
c_11999_	no	NA	NA	NA
c_11998_	no	NA	NA	NA
c_11991_	no	NA	NA	NA
c_11990_	no	NA	NA	NA
c_11993_	no	NA	NA	NA
c_11992_	no	NA	NA	NA
c_11997_	no	NA	NA	NA
c_11996_	no	NA	NA	NA
c_7593_	NA	NA	NA	yes
c_7592_	NA	NA	NA	yes
c_7591_	NA	NA	NA	yes
c_7597_	NA	NA	NA	yes
c_7596_	NA	NA	NA	yes
c_7595_	NA	NA	NA	yes
c_7599_	NA	NA	NA	yes
c_7598_	NA	NA	NA	yes
c_10730_	NA	NA	NA	yes
c_10736_	NA	NA	NA	yes
c_10737_	NA	NA	NA	yes
c_10735_	NA	NA	NA	yes
c_10738_	NA	NA	NA	yes
c_10739_	NA	NA	NA	yes
c_4496_	NA	NA	NA	NA
c_4495_	NA	NA	NA	NA
c_4494_	NA	NA	NA	NA
c_4493_	NA	NA	NA	NA
c_4492_	NA	NA	NA	NA
c_4491_	NA	NA	NA	yes
c_4490_	NA	NA	NA	yes
c_475_	NA	NA	NA	NA
c_6235_	yes	NA	NA	NA
c_10677_	NA	NA	NA	yes
c_10676_	NA	NA	NA	yes
c_10675_	NA	NA	NA	yes
c_10674_	NA	NA	NA	yes
c_10673_	NA	NA	NA	yes
c_10672_	NA	NA	NA	yes
c_10671_	NA	NA	NA	yes
c_10670_	NA	NA	NA	yes
c_10679_	NA	NA	NA	yes
c_10678_	NA	NA	NA	yes
c_34_	no	NA	NA	NA
c_2981_	NA	no	yes	NA
c_12312_	yes	NA	NA	NA
c_12313_	no	NA	NA	NA
c_12311_	no	NA	NA	NA
c_12316_	no	NA	NA	NA
c_12317_	no	NA	NA	NA
c_12314_	yes	NA	NA	NA
c_12315_	no	NA	NA	NA
c_12318_	no	NA	NA	NA
c_12319_	no	NA	NA	NA
c_4517_	yes	NA	NA	NA
c_12138_	no	NA	NA	NA
c_12139_	no	NA	NA	NA
c_5766_	no	NA	NA	NA
c_5767_	no	NA	NA	NA
c_5764_	no	NA	NA	NA
c_5769_	NA	no	yes	NA
c_11995_	no	NA	NA	NA
c_11994_	no	NA	NA	NA
c_7590_	NA	NA	NA	yes
c_10732_	NA	NA	NA	yes
c_10733_	NA	NA	NA	yes
c_10731_	NA	NA	NA	yes
c_10734_	NA	NA	NA	yes
c_12294_	no	NA	NA	NA
c_12299_	no	NA	NA	NA
c_12298_	no	NA	NA	NA
c_12121_	no	NA	NA	NA
c_12120_	yes	NA	NA	NA
c_12123_	no	NA	NA	NA
c_12122_	no	NA	NA	NA
c_12127_	no	NA	NA	NA
c_12126_	no	NA	NA	NA
c_8080_	NA	NA	NA	yes
c_8082_	NA	NA	NA	yes
c_8083_	NA	NA	NA	yes
c_8084_	NA	NA	NA	yes
c_8085_	NA	NA	NA	yes
c_8086_	NA	NA	NA	yes
c_8087_	NA	NA	NA	yes
c_8088_	NA	NA	NA	yes
c_8089_	NA	NA	NA	yes
c_7728_	NA	NA	NA	yes
c_7729_	NA	NA	NA	yes
c_7720_	NA	NA	NA	yes
c_7721_	NA	NA	NA	yes
c_7722_	NA	NA	NA	yes
c_7723_	NA	NA	NA	yes
c_7724_	NA	NA	NA	yes
c_7725_	NA	NA	NA	yes
c_7726_	NA	NA	NA	yes
c_7727_	NA	NA	NA	yes
c_2267_	yes	no	yes	NA
c_2264_	no	no	yes	NA
c_2260_	NA	no	yes	NA
c_2261_	no	no	yes	yes
c_2268_	no	no	yes	yes
c_680_	NA	NA	NA	yes
c_1182_	no	NA	NA	NA
c_3852_	NA	no	yes	NA
c_3853_	NA	no	yes	NA
c_3850_	NA	no	yes	NA
c_3856_	NA	no	yes	NA
c_3857_	yes	NA	NA	yes
c_3855_	NA	no	yes	NA
c_5750_	no	NA	NA	NA
c_4355_	NA	no	yes	NA
c_4356_	NA	no	no	NA
c_4357_	NA	no	no	NA
c_4350_	NA	no	yes	NA
c_4351_	NA	no	yes	NA
c_4353_	NA	no	yes	NA
c_12353_	NA	NA	NA	NA
c_10808_	NA	NA	NA	NA
c_10809_	NA	NA	NA	NA
c_4335_	NA	no	yes	NA
c_4330_	no	no	yes	NA
c_4339_	NA	no	yes	NA
c_7682_	NA	NA	NA	yes
c_7979_	NA	NA	NA	yes
c_7978_	NA	NA	NA	yes
c_7971_	NA	NA	NA	yes
c_7970_	NA	NA	NA	yes
c_7973_	NA	NA	NA	yes
c_7972_	NA	NA	NA	yes
c_7974_	NA	NA	NA	yes
c_7977_	NA	NA	NA	yes
c_7976_	NA	NA	NA	yes
c_5850_	NA	yes	yes	NA
c_5851_	NA	no	yes	NA
c_5852_	NA	no	yes	NA
c_5853_	NA	no	yes	NA
c_5854_	NA	no	yes	NA
c_5855_	NA	no	yes	NA
c_5856_	NA	yes	yes	NA
c_5857_	NA	no	yes	NA
c_5859_	NA	no	yes	NA
c_8398_	NA	NA	NA	NA
c_8399_	NA	NA	NA	NA
c_2999_	NA	no	yes	NA
c_12219_	no	NA	NA	NA
c_12218_	no	NA	NA	NA
c_12217_	yes	NA	NA	NA
c_12216_	no	NA	NA	NA
c_12215_	no	NA	NA	NA
c_12214_	no	NA	NA	NA
c_12213_	no	NA	NA	NA
c_12212_	no	NA	NA	NA
c_12211_	no	NA	NA	NA
c_12210_	no	NA	NA	NA
c_7992_	NA	NA	NA	yes
c_3409_	no	NA	NA	NA
c_3408_	no	no	yes	NA
c_3400_	no	no	yes	NA
c_3403_	no	no	yes	NA
c_3402_	NA	no	yes	NA
c_3405_	NA	yes	yes	NA
c_3406_	yes	no	yes	NA
c_1595_	yes	no	yes	yes
c_1594_	no	no	yes	yes
c_8008_	NA	NA	NA	yes
c_8009_	NA	NA	NA	yes
c_8000_	NA	NA	NA	yes
c_8001_	NA	NA	NA	yes
c_8002_	NA	NA	NA	yes
c_8003_	NA	NA	NA	yes
c_8004_	NA	NA	NA	yes
c_8005_	NA	NA	NA	yes
c_8006_	NA	NA	NA	yes
c_8007_	NA	NA	NA	yes
c_6129_	NA	NA	NA	yes
c_6128_	NA	NA	NA	yes
c_6121_	NA	NA	NA	yes
c_6120_	NA	NA	NA	yes
c_6123_	NA	NA	NA	yes
c_6122_	NA	NA	NA	yes
c_6125_	NA	NA	NA	yes
c_6124_	NA	NA	NA	yes
c_6127_	NA	NA	NA	yes
c_2594_	no	no	yes	NA
c_2595_	no	no	yes	NA
c_2590_	no	no	yes	NA
c_2591_	no	no	yes	NA
c_2592_	no	no	yes	NA
c_2598_	no	no	yes	NA
c_2599_	yes	yes	yes	NA
c_12008_	no	NA	NA	NA
c_12009_	no	NA	NA	NA
c_7196_	yes	NA	NA	NA
c_7594_	NA	NA	NA	yes
c_5175_	no	NA	NA	NA
c_5174_	NA	NA	NA	yes
c_5173_	NA	NA	NA	yes
c_5172_	NA	NA	NA	yes
c_5171_	NA	NA	NA	yes
c_5170_	NA	NA	NA	yes
c_10538_	NA	NA	NA	yes
c_10539_	NA	NA	NA	yes
c_10534_	NA	NA	NA	yes
c_10535_	NA	NA	NA	yes
c_10536_	NA	NA	NA	yes
c_10537_	NA	NA	NA	yes
c_10532_	NA	NA	NA	yes
c_10533_	NA	NA	NA	yes
c_2038_	no	yes	yes	yes
c_2036_	no	no	yes	yes
c_2035_	no	no	yes	yes
c_2033_	no	no	yes	yes
c_7607_	NA	NA	NA	yes
c_7604_	NA	NA	NA	yes
c_7603_	NA	NA	NA	yes
c_7602_	NA	NA	NA	yes
c_7601_	NA	NA	NA	yes
c_7600_	NA	NA	NA	yes
c_7609_	NA	NA	NA	yes
c_7608_	NA	NA	NA	yes
c_1602_	no	no	yes	yes
c_1605_	no	no	yes	yes
c_1604_	no	no	yes	NA
c_3487_	NA	NA	NA	yes
c_3489_	no	NA	NA	yes
c_3488_	NA	NA	NA	yes
c_7835_	NA	NA	NA	yes
c_7836_	NA	NA	NA	yes
c_7837_	NA	NA	NA	yes
c_7830_	NA	NA	NA	yes
c_7831_	NA	NA	NA	yes
c_7832_	NA	NA	NA	yes
c_7833_	NA	NA	NA	yes
c_7838_	NA	NA	NA	yes
c_7839_	NA	NA	NA	yes
c_198_	no	yes	yes	NA
c_10709_	NA	NA	NA	yes
c_10708_	NA	NA	NA	yes
c_10703_	NA	NA	NA	yes
c_10702_	NA	NA	NA	yes
c_10701_	NA	NA	NA	yes
c_10700_	NA	NA	NA	yes
c_10707_	NA	NA	NA	yes
c_10706_	NA	NA	NA	yes
c_10705_	NA	NA	NA	yes
c_10704_	NA	NA	NA	yes
c_9555_	NA	no	no	NA
c_9554_	NA	no	no	NA
c_9557_	NA	NA	NA	NA
c_9556_	NA	no	yes	NA
c_9550_	NA	no	yes	NA
c_9553_	NA	no	no	NA
c_9552_	NA	no	no	NA
c_12086_	no	NA	NA	NA
c_12087_	no	NA	NA	NA
c_12084_	no	NA	NA	NA
c_12085_	no	NA	NA	NA
c_12082_	no	NA	NA	NA
c_12083_	yes	NA	NA	NA
c_12080_	no	NA	NA	NA
c_12081_	yes	NA	NA	NA
c_12088_	no	NA	NA	NA
c_12089_	no	NA	NA	NA
c_8_	NA	NA	NA	yes
c_12329_	NA	NA	NA	NA
c_12328_	NA	NA	NA	NA
c_12323_	yes	NA	NA	NA
c_12322_	no	NA	NA	NA
c_12321_	no	NA	NA	NA
c_12320_	no	NA	NA	NA
c_12327_	no	NA	NA	NA
c_12326_	no	NA	NA	NA
c_12325_	yes	NA	NA	NA
c_12324_	no	NA	NA	NA
c_5234_	NA	NA	NA	NA
c_5235_	NA	NA	NA	NA
c_5230_	no	NA	NA	NA
c_5231_	no	NA	NA	NA
c_5232_	no	NA	NA	NA
c_5233_	NA	NA	NA	NA
c_7559_	NA	NA	NA	yes
c_5788_	NA	no	yes	NA
c_5789_	NA	no	yes	NA
c_5784_	NA	no	no	NA
c_5785_	NA	no	yes	NA
c_5787_	NA	yes	yes	NA
c_5780_	NA	no	yes	NA
c_5781_	NA	yes	yes	NA
c_5782_	NA	no	yes	NA
c_5783_	NA	no	yes	NA
c_1837_	yes	yes	yes	yes
c_4997_	no	NA	NA	NA
c_4994_	NA	no	yes	NA
c_4995_	NA	no	yes	NA
c_4992_	NA	no	yes	NA
c_4993_	NA	yes	yes	NA
c_4990_	NA	no	yes	NA
c_4991_	NA	no	yes	NA
c_10628_	NA	NA	NA	yes
c_10629_	NA	NA	NA	yes
c_10620_	NA	NA	NA	yes
c_10621_	NA	NA	NA	yes
c_10622_	NA	NA	NA	yes
c_10623_	NA	NA	NA	yes
c_10624_	NA	NA	NA	yes
c_10625_	NA	NA	NA	yes
c_10626_	NA	NA	NA	yes
c_10627_	NA	NA	NA	yes
c_4391_	NA	no	yes	NA
c_301_	NA	NA	NA	NA
c_2990_	yes	no	yes	NA
c_2991_	yes	no	yes	NA
c_2992_	NA	no	yes	NA
c_2993_	no	no	yes	NA
c_2994_	no	no	yes	NA
c_2996_	no	no	yes	NA
c_2997_	NA	no	yes	NA
c_8394_	no	NA	NA	NA
c_8395_	NA	NA	NA	NA
c_8396_	NA	NA	NA	NA
c_8397_	NA	NA	NA	NA
c_8390_	no	NA	NA	NA
c_8391_	no	NA	NA	NA
c_8392_	no	NA	NA	NA
c_8393_	no	NA	NA	NA
c_2660_	NA	NA	NA	yes
c_2661_	NA	NA	NA	yes
c_10835_	NA	NA	NA	NA
c_10837_	NA	NA	NA	NA
c_10836_	NA	NA	NA	NA
c_7900_	NA	NA	NA	yes
c_7901_	NA	NA	NA	yes
c_7902_	NA	NA	NA	yes
c_7903_	NA	NA	NA	yes
c_7904_	NA	NA	NA	yes
c_7905_	NA	NA	NA	yes
c_7906_	NA	NA	NA	yes
c_7907_	NA	NA	NA	yes
c_7908_	NA	NA	NA	yes
c_7909_	NA	NA	NA	yes
c_9559_	NA	NA	NA	NA
c_9558_	NA	NA	NA	NA
c_12172_	no	NA	NA	NA
c_12173_	no	NA	NA	NA
c_12170_	yes	NA	NA	NA
c_12171_	no	NA	NA	NA
c_12176_	no	NA	NA	NA
c_12177_	no	NA	NA	NA
c_12174_	no	NA	NA	NA
c_12175_	no	NA	NA	NA
c_12178_	no	NA	NA	NA
c_12179_	no	NA	NA	NA
c_1838_	no	no	yes	yes
c_6150_	NA	NA	NA	yes
c_6151_	NA	NA	NA	yes
c_6152_	NA	NA	NA	yes
c_6153_	NA	NA	NA	yes
c_6154_	NA	NA	NA	yes
c_6155_	NA	NA	NA	yes
c_6156_	NA	NA	NA	yes
c_6157_	NA	NA	NA	yes
c_6158_	NA	NA	NA	yes
c_6159_	NA	NA	NA	yes
c_7779_	NA	NA	NA	yes
c_7778_	NA	NA	NA	yes
c_7773_	NA	NA	NA	yes
c_7772_	NA	NA	NA	yes
c_7771_	NA	NA	NA	yes
c_7770_	NA	NA	NA	yes
c_7777_	NA	NA	NA	yes
c_7776_	NA	NA	NA	yes
c_7775_	NA	NA	NA	yes
c_7774_	NA	NA	NA	yes
c_12036_	no	NA	NA	NA
c_12035_	yes	NA	NA	NA
c_12034_	no	NA	NA	NA
c_12033_	no	NA	NA	NA
c_12032_	no	NA	NA	NA
c_12031_	no	NA	NA	NA
c_12030_	no	NA	NA	NA
c_12039_	no	NA	NA	NA
c_12038_	no	NA	NA	NA
c_3889_	NA	no	yes	NA
c_3888_	NA	no	yes	NA
c_3885_	NA	no	yes	NA
c_3886_	no	no	yes	NA
c_3881_	NA	no	yes	NA
c_3880_	NA	no	yes	NA
c_3883_	no	no	yes	NA
c_8260_	yes	NA	NA	NA
c_8261_	no	NA	NA	NA
c_8262_	no	NA	NA	NA
c_8263_	no	NA	NA	NA
c_8265_	no	NA	NA	NA
c_5148_	NA	NA	NA	yes
c_5149_	NA	NA	NA	yes
c_5147_	NA	NA	NA	yes
c_5144_	NA	NA	NA	yes
c_5145_	NA	NA	NA	yes
c_5142_	NA	NA	NA	yes
c_5143_	NA	NA	NA	yes
c_5140_	NA	NA	NA	yes
c_5141_	NA	NA	NA	yes
c_4369_	NA	no	yes	NA
c_4368_	NA	no	yes	NA
c_4361_	NA	no	yes	NA
c_4360_	NA	no	yes	NA
c_4363_	NA	no	yes	NA
c_4365_	NA	no	yes	NA
c_4364_	NA	no	yes	NA
c_4367_	NA	no	yes	NA
c_7638_	NA	NA	NA	yes
c_7639_	NA	NA	NA	yes
c_7636_	NA	NA	NA	yes
c_7637_	NA	NA	NA	yes
c_7632_	NA	NA	NA	yes
c_7633_	NA	NA	NA	yes
c_7630_	NA	NA	NA	yes
c_7631_	NA	NA	NA	yes
c_7988_	NA	NA	NA	yes
c_7989_	NA	NA	NA	yes
c_7980_	NA	NA	NA	yes
c_7981_	NA	NA	NA	yes
c_7982_	NA	NA	NA	yes
c_7983_	NA	NA	NA	yes
c_7984_	NA	NA	NA	yes
c_7985_	NA	NA	NA	yes
c_7986_	NA	NA	NA	yes
c_7987_	NA	NA	NA	yes
c_2006_	yes	yes	yes	NA
c_2004_	NA	no	no	yes
c_2009_	NA	no	yes	yes
c_12037_	no	NA	NA	NA
c_12240_	no	NA	NA	NA
c_12241_	yes	NA	NA	NA
c_12242_	no	NA	NA	NA
c_12243_	no	NA	NA	NA
c_12244_	no	NA	NA	NA
c_12245_	no	NA	NA	NA
c_12246_	no	NA	NA	NA
c_12247_	no	NA	NA	NA
c_12248_	no	NA	NA	NA
c_12249_	yes	NA	NA	NA
c_3968_	NA	NA	NA	NA
c_3966_	NA	NA	NA	yes
c_3967_	NA	NA	NA	NA
c_3965_	NA	NA	NA	yes
c_5753_	yes	NA	NA	NA
c_8059_	NA	NA	NA	yes
c_8058_	NA	NA	NA	yes
c_8053_	NA	NA	NA	yes
c_8052_	NA	NA	NA	yes
c_8051_	NA	NA	NA	yes
c_8050_	NA	NA	NA	yes
c_8057_	NA	NA	NA	yes
c_8055_	NA	NA	NA	yes
c_8054_	NA	NA	NA	yes
c_11979_	no	NA	NA	NA
c_11978_	no	NA	NA	NA
c_7869_	NA	NA	NA	yes
c_7868_	NA	NA	NA	yes
c_7867_	NA	NA	NA	yes
c_7866_	NA	NA	NA	yes
c_7865_	NA	NA	NA	yes
c_7864_	NA	NA	NA	yes
c_7863_	NA	NA	NA	yes
c_7862_	NA	NA	NA	yes
c_7861_	NA	NA	NA	yes
c_10754_	NA	NA	NA	yes
c_10755_	NA	NA	NA	yes
c_10756_	NA	NA	NA	yes
c_10757_	NA	NA	NA	yes
c_10750_	NA	NA	NA	yes
c_10751_	NA	NA	NA	yes
c_10752_	NA	NA	NA	yes
c_10753_	NA	NA	NA	yes
c_10759_	NA	NA	NA	yes
c_4479_	NA	NA	NA	yes
c_4478_	NA	NA	NA	yes
c_4477_	NA	NA	NA	yes
c_12295_	no	NA	NA	NA
c_3027_	no	no	yes	NA
c_3025_	NA	no	yes	yes
c_3024_	no	no	yes	NA
c_3022_	no	no	yes	NA
c_3020_	yes	no	yes	NA
c_3029_	no	no	yes	NA
c_10549_	NA	NA	NA	yes
c_10548_	NA	NA	NA	yes
c_10545_	NA	NA	NA	yes
c_10544_	NA	NA	NA	yes
c_10547_	NA	NA	NA	yes
c_10546_	NA	NA	NA	yes
c_10541_	NA	NA	NA	yes
c_10540_	NA	NA	NA	yes
c_10543_	NA	NA	NA	yes
c_10542_	NA	NA	NA	yes
c_12372_	NA	NA	NA	NA
c_5889_	NA	no	yes	NA
c_5888_	NA	yes	yes	NA
c_5883_	NA	no	yes	NA
c_5881_	NA	no	yes	NA
c_5887_	NA	no	yes	NA
c_5886_	NA	no	yes	NA
c_5884_	NA	no	yes	NA
c_12297_	no	NA	NA	NA
c_12296_	no	NA	NA	NA
c_12293_	no	NA	NA	NA
c_12292_	no	NA	NA	NA
c_12291_	no	NA	NA	NA
c_12290_	yes	NA	NA	NA
c_8348_	no	NA	NA	NA
c_8347_	no	NA	NA	NA
c_12125_	no	NA	NA	NA
c_12124_	no	NA	NA	NA
c_12129_	no	NA	NA	NA
c_12128_	yes	NA	NA	NA
c_7579_	NA	NA	NA	yes
c_7575_	NA	NA	NA	yes
c_7574_	NA	NA	NA	yes
c_7576_	NA	NA	NA	yes
c_7571_	NA	NA	NA	yes
c_7570_	NA	NA	NA	yes
c_7573_	NA	NA	NA	yes
c_7572_	NA	NA	NA	yes
c_10727_	NA	NA	NA	yes
c_10726_	NA	NA	NA	yes
c_10723_	NA	NA	NA	yes
c_10729_	NA	NA	NA	yes
c_457_	NA	no	yes	NA
c_10651_	NA	NA	NA	yes
c_10650_	NA	NA	NA	yes
c_10653_	NA	NA	NA	yes
c_10652_	NA	NA	NA	yes
c_10655_	NA	NA	NA	yes
c_10654_	NA	NA	NA	yes
c_10657_	NA	NA	NA	yes
c_10656_	NA	NA	NA	yes
c_10659_	NA	NA	NA	yes
c_10658_	NA	NA	NA	yes
c_337_	NA	NA	NA	yes
c_336_	no	no	yes	yes
c_2634_	no	no	yes	NA
c_2637_	no	no	yes	NA
c_2630_	no	no	yes	NA
c_2632_	no	no	yes	NA
c_12149_	no	NA	NA	NA
c_12148_	no	NA	NA	NA
c_12143_	no	NA	NA	NA
c_12142_	yes	NA	NA	NA
c_12147_	no	NA	NA	NA
c_12146_	no	NA	NA	NA
c_12145_	no	NA	NA	NA
c_12144_	yes	NA	NA	NA
c_5803_	NA	no	yes	NA
c_5802_	NA	no	yes	NA
c_5801_	NA	no	yes	NA
c_5800_	NA	no	yes	NA
c_5807_	NA	no	yes	NA
c_5806_	NA	no	yes	NA
c_5805_	NA	no	yes	NA
c_5804_	NA	no	yes	NA
c_5809_	NA	no	yes	NA
c_7238_	NA	NA	NA	NA
c_7239_	NA	NA	NA	NA
c_7232_	NA	no	no	NA
c_7233_	NA	no	yes	NA
c_7230_	NA	no	yes	NA
c_7231_	NA	no	no	NA
c_7236_	NA	NA	NA	NA
c_7237_	NA	NA	NA	NA
c_7235_	NA	NA	NA	NA
c_2247_	no	no	yes	NA
c_2248_	no	NA	NA	NA
c_2249_	no	no	yes	NA
c_7742_	NA	NA	NA	yes
c_7743_	NA	NA	NA	yes
c_7740_	NA	NA	NA	yes
c_7741_	NA	NA	NA	yes
c_7746_	NA	NA	NA	yes
c_7747_	NA	NA	NA	yes
c_7744_	NA	NA	NA	yes
c_7745_	NA	NA	NA	yes
c_7748_	NA	NA	NA	yes
c_7749_	NA	NA	NA	yes
c_3874_	NA	no	yes	NA
c_3875_	NA	no	yes	NA
c_3876_	no	no	yes	NA
c_3877_	NA	no	yes	NA
c_3870_	NA	no	yes	NA
c_3872_	NA	no	yes	NA
c_3873_	NA	no	yes	NA
c_3878_	NA	no	yes	NA
c_3879_	NA	no	yes	NA
c_93_	NA	NA	NA	yes
c_10826_	NA	NA	NA	NA
c_10827_	NA	NA	NA	NA
c_10824_	NA	NA	NA	NA
c_10825_	NA	NA	NA	NA
c_10822_	NA	NA	NA	NA
c_10823_	NA	NA	NA	NA
c_10820_	NA	NA	NA	NA
c_10821_	NA	NA	NA	NA
c_10828_	NA	NA	NA	NA
c_10829_	NA	NA	NA	NA
c_7953_	NA	NA	NA	yes
c_7952_	NA	NA	NA	yes
c_7951_	NA	NA	NA	yes
c_7950_	NA	NA	NA	yes
c_7957_	NA	NA	NA	yes
c_7955_	NA	NA	NA	yes
c_7954_	NA	NA	NA	yes
c_7959_	NA	NA	NA	yes
c_7958_	NA	NA	NA	yes
c_10598_	NA	NA	NA	yes
c_10599_	NA	NA	NA	yes
c_10596_	NA	NA	NA	yes
c_10597_	NA	NA	NA	yes
c_10594_	NA	NA	NA	yes
c_10595_	NA	NA	NA	yes
c_10592_	NA	NA	NA	yes
c_10593_	NA	NA	NA	yes
c_10590_	NA	NA	NA	yes
c_10591_	NA	NA	NA	yes
c_5839_	NA	no	yes	NA
c_5832_	NA	no	yes	NA
c_5833_	NA	no	yes	NA
c_5830_	NA	no	yes	NA
c_5831_	NA	no	yes	NA
c_5836_	NA	no	yes	NA
c_5834_	NA	no	yes	NA
c_5835_	NA	no	yes	NA
c_5808_	NA	no	yes	NA
c_12239_	no	NA	NA	NA
c_12238_	yes	NA	NA	NA
c_12231_	no	NA	NA	NA
c_12230_	no	NA	NA	NA
c_12233_	no	NA	NA	NA
c_12232_	no	NA	NA	NA
c_12235_	no	NA	NA	NA
c_12234_	yes	NA	NA	NA
c_12237_	yes	NA	NA	NA
c_12236_	no	NA	NA	NA
c_1860_	no	no	yes	yes
c_1864_	no	no	yes	yes
c_3423_	NA	no	yes	NA
c_3422_	yes	no	yes	NA
c_3426_	no	no	yes	NA
c_3429_	no	no	yes	NA
c_3428_	no	no	yes	NA
c_8062_	NA	NA	NA	yes
c_8063_	NA	NA	NA	yes
c_8060_	NA	NA	NA	yes
c_8061_	NA	NA	NA	yes
c_8066_	NA	NA	NA	yes
c_8067_	NA	NA	NA	yes
c_8064_	NA	NA	NA	yes
c_8065_	NA	NA	NA	yes
c_8068_	NA	NA	NA	yes
c_8069_	NA	NA	NA	yes
c_7856_	NA	NA	NA	yes
c_7854_	NA	NA	NA	yes
c_7855_	NA	NA	NA	yes
c_7852_	NA	NA	NA	yes
c_7853_	NA	NA	NA	yes
c_7850_	NA	NA	NA	yes
c_7851_	NA	NA	NA	yes
c_7858_	NA	NA	NA	yes
c_7859_	NA	NA	NA	yes
c_6103_	NA	NA	NA	yes
c_6101_	NA	NA	NA	yes
c_6107_	NA	NA	NA	yes
c_6106_	NA	NA	NA	yes
c_6105_	NA	NA	NA	yes
c_6104_	NA	NA	NA	yes
c_6109_	NA	NA	NA	yes
c_6108_	NA	NA	NA	yes
c_2579_	no	no	yes	NA
c_2576_	no	no	yes	NA
c_2577_	no	no	yes	NA
c_12068_	no	NA	NA	NA
c_12069_	no	NA	NA	NA
c_12060_	no	NA	NA	NA
c_12061_	yes	NA	NA	NA
c_12062_	no	NA	NA	NA
c_12063_	no	NA	NA	NA
c_12064_	no	NA	NA	NA
c_12065_	no	NA	NA	NA
c_12066_	yes	NA	NA	NA
c_12067_	no	NA	NA	NA
c_8233_	no	NA	NA	NA
c_8237_	no	NA	NA	NA
c_8235_	no	NA	NA	NA
c_8234_	yes	NA	NA	NA
c_8239_	no	NA	NA	NA
c_4390_	NA	no	yes	NA
c_4393_	NA	no	yes	NA
c_3018_	NA	no	yes	yes
c_3019_	NA	no	yes	NA
c_3016_	no	no	yes	NA
c_3017_	yes	no	yes	NA
c_3015_	no	no	yes	NA
c_3013_	no	no	yes	NA
c_3011_	yes	no	yes	NA
c_3969_	NA	NA	NA	NA
c_2051_	NA	NA	NA	NA
c_2050_	NA	NA	NA	NA
c_2055_	NA	NA	NA	NA
c_7660_	NA	NA	NA	yes
c_7663_	NA	NA	NA	yes
c_7662_	NA	NA	NA	yes
c_7665_	NA	NA	NA	yes
c_7667_	NA	NA	NA	yes
c_7666_	NA	NA	NA	yes
c_7669_	NA	NA	NA	yes
c_8376_	no	NA	NA	NA
c_8377_	no	NA	NA	NA
c_8374_	no	NA	NA	NA
c_8375_	no	NA	NA	NA
c_8372_	no	NA	NA	NA
c_8373_	no	NA	NA	NA
c_8370_	no	NA	NA	NA
c_8371_	no	NA	NA	NA
c_8378_	no	NA	NA	NA
c_8379_	no	NA	NA	NA
c_7584_	NA	NA	NA	yes
c_7585_	NA	NA	NA	yes
c_7586_	NA	NA	NA	yes
c_7587_	NA	NA	NA	yes
c_7580_	NA	NA	NA	yes
c_7581_	NA	NA	NA	yes
c_7582_	NA	NA	NA	yes
c_7583_	NA	NA	NA	yes
c_7588_	NA	NA	NA	yes
c_7589_	NA	NA	NA	yes
c_6182_	no	NA	NA	NA
c_6181_	NA	NA	NA	NA
c_6180_	NA	NA	NA	NA
c_10725_	NA	NA	NA	yes
c_10724_	NA	NA	NA	yes
c_10721_	NA	NA	NA	yes
c_10720_	NA	NA	NA	yes
c_10722_	NA	NA	NA	yes
c_10728_	NA	NA	NA	yes
c_248_	no	NA	NA	NA
c_4932_	no	NA	NA	NA
c_4936_	no	NA	NA	NA
c_4938_	NA	no	yes	NA
c_4939_	NA	no	yes	NA
c_10586_	NA	NA	NA	yes
c_4488_	NA	NA	NA	yes
c_4489_	NA	NA	NA	yes
c_4480_	NA	NA	NA	yes
c_4481_	NA	NA	NA	yes
c_4482_	NA	NA	NA	yes
c_4483_	NA	NA	NA	yes
c_4484_	NA	NA	NA	yes
c_4485_	NA	NA	NA	yes
c_4486_	NA	NA	NA	yes
c_4487_	NA	NA	NA	yes
c_8101_	NA	NA	NA	NA
c_8100_	NA	NA	NA	NA
c_8103_	NA	NA	NA	NA
c_8102_	NA	NA	NA	NA
c_8105_	NA	NA	NA	NA
c_8104_	NA	NA	NA	NA
c_8107_	NA	NA	NA	NA
c_8106_	NA	NA	NA	NA
c_8109_	NA	NA	NA	NA
c_7795_	NA	NA	NA	yes
c_7794_	NA	NA	NA	yes
c_7797_	NA	NA	NA	yes
c_7796_	NA	NA	NA	yes
c_7791_	NA	NA	NA	yes
c_7790_	NA	NA	NA	yes
c_7793_	NA	NA	NA	yes
c_7792_	NA	NA	NA	yes
c_7799_	NA	NA	NA	yes
c_7798_	NA	NA	NA	yes
c_12305_	no	NA	NA	NA
c_12304_	no	NA	NA	NA
c_12307_	no	NA	NA	NA
c_12306_	no	NA	NA	NA
c_12301_	no	NA	NA	NA
c_12300_	no	NA	NA	NA
c_12303_	yes	NA	NA	NA
c_12302_	no	NA	NA	NA
c_12309_	no	NA	NA	NA
c_12308_	no	NA	NA	NA
c_10804_	NA	NA	NA	yes
c_10805_	NA	NA	NA	yes
c_10806_	NA	NA	NA	yes
c_10807_	NA	NA	NA	yes
c_10800_	NA	NA	NA	yes
c_10801_	NA	NA	NA	yes
c_10802_	NA	NA	NA	yes
c_10803_	NA	NA	NA	yes
c_4333_	NA	no	yes	NA
c_4331_	NA	no	yes	NA
c_132_	NA	no	no	NA
c_12114_	no	NA	NA	NA
c_12115_	no	NA	NA	NA
c_12116_	no	NA	NA	NA
c_12117_	no	NA	NA	NA
c_12110_	no	NA	NA	NA
c_12111_	no	NA	NA	NA
c_12112_	no	NA	NA	NA
c_12113_	no	NA	NA	NA
c_12118_	no	NA	NA	NA
c_12119_	no	NA	NA	NA
c_7689_	NA	NA	NA	yes
c_7688_	NA	NA	NA	yes
c_7687_	NA	NA	NA	yes
c_7686_	NA	NA	NA	yes
c_7685_	NA	NA	NA	yes
c_7684_	NA	NA	NA	yes
c_7681_	NA	NA	NA	yes
c_7680_	NA	NA	NA	yes
c_7719_	NA	NA	NA	yes
c_7718_	NA	NA	NA	yes
c_7715_	NA	NA	NA	yes
c_7714_	NA	NA	NA	yes
c_7717_	NA	NA	NA	yes
c_7716_	NA	NA	NA	yes
c_7711_	NA	NA	NA	yes
c_7710_	NA	NA	NA	yes
c_7713_	NA	NA	NA	yes
c_7712_	NA	NA	NA	yes
c_10602_	NA	NA	NA	yes
c_10600_	NA	NA	NA	yes
c_10601_	NA	NA	NA	yes
c_10606_	NA	NA	NA	yes
c_10607_	NA	NA	NA	yes
c_10604_	NA	NA	NA	yes
c_10605_	NA	NA	NA	yes
c_10608_	NA	NA	NA	yes
c_10609_	NA	NA	NA	yes
c_369_	NA	NA	NA	NA
c_1715_	no	no	yes	yes
c_1714_	no	no	yes	yes
c_1710_	no	no	yes	yes
c_1718_	no	no	yes	yes
c_10819_	NA	NA	NA	NA
c_10818_	NA	NA	NA	NA
c_10816_	NA	NA	NA	NA
c_10815_	NA	NA	NA	NA
c_10814_	NA	NA	NA	NA
c_10813_	NA	NA	NA	NA
c_10812_	NA	NA	NA	NA
c_10811_	NA	NA	NA	NA
c_10810_	NA	NA	NA	NA
c_7698_	NA	NA	NA	yes
c_7699_	NA	NA	NA	yes
c_7969_	NA	NA	NA	yes
c_7962_	NA	NA	NA	yes
c_7963_	NA	NA	NA	yes
c_7960_	NA	NA	NA	yes
c_7961_	NA	NA	NA	yes
c_7966_	NA	NA	NA	yes
c_7967_	NA	NA	NA	yes
c_7964_	NA	NA	NA	yes
c_7965_	NA	NA	NA	yes
c_5864_	NA	yes	yes	NA
c_5867_	NA	no	yes	NA
c_5866_	NA	no	yes	NA
c_5861_	NA	no	yes	NA
c_5860_	NA	no	yes	NA
c_5863_	NA	no	yes	NA
c_5869_	NA	no	yes	NA
c_5868_	NA	no	yes	NA
c_12198_	no	NA	NA	NA
c_12199_	no	NA	NA	NA
c_12194_	no	NA	NA	NA
c_12195_	yes	NA	NA	NA
c_12196_	no	NA	NA	NA
c_12197_	no	NA	NA	NA
c_12190_	no	NA	NA	NA
c_12191_	no	NA	NA	NA
c_12192_	no	NA	NA	NA
c_12193_	no	NA	NA	NA
c_3419_	NA	no	yes	NA
c_3412_	NA	no	yes	NA
c_3410_	yes	NA	NA	NA
c_3411_	NA	no	yes	NA
c_3416_	NA	no	yes	NA
c_3417_	no	NA	NA	NA
c_8039_	NA	NA	NA	yes
c_8038_	NA	NA	NA	yes
c_8035_	NA	NA	NA	yes
c_8034_	NA	NA	NA	yes
c_8037_	NA	NA	NA	yes
c_8036_	NA	NA	NA	yes
c_8031_	NA	NA	NA	yes
c_8030_	NA	NA	NA	yes
c_8033_	NA	NA	NA	yes
c_8032_	NA	NA	NA	yes
c_6138_	NA	NA	NA	yes
c_6132_	NA	NA	NA	yes
c_6133_	NA	NA	NA	yes
c_6130_	NA	NA	NA	yes
c_6136_	NA	NA	NA	yes
c_6137_	NA	NA	NA	yes
c_6134_	NA	NA	NA	yes
c_6135_	NA	NA	NA	yes
c_5900_	no	NA	NA	NA
c_10688_	NA	NA	NA	yes
c_10689_	NA	NA	NA	yes
c_10682_	NA	NA	NA	yes
c_10683_	NA	NA	NA	yes
c_10680_	NA	NA	NA	yes
c_10681_	NA	NA	NA	yes
c_10686_	NA	NA	NA	yes
c_10687_	NA	NA	NA	yes
c_10684_	NA	NA	NA	yes
c_10685_	NA	NA	NA	yes
c_12011_	no	NA	NA	NA
c_12010_	yes	NA	NA	NA
c_12013_	yes	NA	NA	NA
c_12012_	no	NA	NA	NA
c_12015_	no	NA	NA	NA
c_12017_	no	NA	NA	NA
c_12016_	no	NA	NA	NA
c_12019_	no	NA	NA	NA
c_12018_	no	NA	NA	NA
c_5168_	NA	NA	NA	yes
c_5169_	NA	NA	NA	yes
c_5160_	no	NA	NA	yes
c_5161_	NA	NA	NA	yes
c_5163_	NA	NA	NA	yes
c_5164_	NA	NA	NA	yes
c_5165_	NA	NA	NA	yes
c_5166_	NA	NA	NA	yes
c_5167_	NA	NA	NA	yes
c_4341_	NA	no	yes	NA
c_4340_	NA	no	yes	NA
c_4347_	NA	no	yes	yes
c_4349_	NA	no	yes	NA
c_2974_	yes	no	yes	NA
c_2975_	no	no	yes	NA
c_2978_	no	no	yes	NA
c_7618_	NA	NA	NA	yes
c_7619_	NA	NA	NA	yes
c_7610_	NA	NA	NA	yes
c_7611_	NA	NA	NA	yes
c_7612_	NA	NA	NA	yes
c_7614_	NA	NA	NA	yes
c_7615_	NA	NA	NA	yes
c_7616_	NA	NA	NA	yes
c_7617_	NA	NA	NA	yes
c_2020_	no	no	yes	yes
c_2021_	no	no	yes	yes
c_2022_	no	no	yes	NA
c_2023_	no	no	yes	NA
c_2025_	yes	yes	yes	NA
c_2027_	no	no	yes	yes
c_2028_	no	no	yes	yes
c_2029_	no	no	yes	yes
c_12268_	no	NA	NA	NA
c_12269_	no	NA	NA	NA
c_12262_	no	NA	NA	NA
c_12260_	no	NA	NA	NA
c_12261_	no	NA	NA	NA
c_12266_	no	NA	NA	NA
c_12267_	no	NA	NA	NA
c_12264_	no	NA	NA	NA
c_12265_	no	NA	NA	NA
c_3492_	NA	NA	NA	NA
c_3493_	NA	NA	NA	NA
c_3490_	NA	NA	NA	yes
c_3491_	NA	NA	NA	NA
c_7809_	NA	NA	NA	yes
c_7808_	NA	NA	NA	yes
c_7801_	NA	NA	NA	yes
c_7800_	NA	NA	NA	yes
c_7803_	NA	NA	NA	yes
c_7802_	NA	NA	NA	yes
c_7805_	NA	NA	NA	yes
c_7804_	NA	NA	NA	yes
c_7807_	NA	NA	NA	yes
c_7806_	NA	NA	NA	yes
c_10718_	NA	NA	NA	yes
c_10719_	NA	NA	NA	yes
c_10778_	NA	NA	NA	yes
c_10779_	NA	NA	NA	yes
c_10776_	NA	NA	NA	yes
c_10777_	NA	NA	NA	yes
c_10774_	NA	NA	NA	yes
c_10775_	NA	NA	NA	yes
c_10772_	NA	NA	NA	yes
c_10773_	NA	NA	NA	yes
c_10770_	NA	NA	NA	yes
c_10771_	NA	NA	NA	yes
c_10716_	NA	NA	NA	yes
c_6126_	NA	NA	NA	yes
c_2290_	NA	NA	NA	yes
c_2297_	no	NA	NA	NA
c_12099_	no	NA	NA	NA
c_12098_	yes	NA	NA	NA
c_12091_	no	NA	NA	NA
c_12090_	no	NA	NA	NA
c_12093_	no	NA	NA	NA
c_12092_	no	NA	NA	NA
c_12095_	no	NA	NA	NA
c_12094_	yes	NA	NA	NA
c_12097_	no	NA	NA	NA
c_12096_	no	NA	NA	NA
c_10840_	NA	NA	NA	NA
c_10841_	NA	NA	NA	NA
c_10842_	NA	NA	NA	NA
c_10843_	NA	NA	NA	NA
c_10844_	NA	NA	NA	NA
c_10845_	NA	NA	NA	NA
c_10846_	NA	NA	NA	NA
c_10847_	NA	NA	NA	NA
c_12358_	NA	NA	NA	NA
c_12359_	NA	NA	NA	NA
c_12356_	NA	NA	NA	NA
c_12357_	NA	NA	NA	NA
c_12354_	NA	NA	NA	NA
c_12352_	NA	NA	NA	NA
c_12350_	NA	NA	NA	NA
c_5208_	no	NA	NA	NA
c_12370_	NA	NA	NA	NA
c_12371_	NA	NA	NA	NA
c_12373_	NA	NA	NA	NA
c_12140_	no	NA	NA	NA
c_5880_	NA	no	yes	NA
c_5885_	NA	no	yes	NA
c_7881_	NA	NA	NA	yes
c_7880_	NA	NA	NA	yes
c_7883_	NA	NA	NA	yes
c_7882_	NA	NA	NA	yes
c_7885_	NA	NA	NA	yes
c_7884_	NA	NA	NA	yes
c_7887_	NA	NA	NA	yes
c_7886_	NA	NA	NA	yes
c_7889_	NA	NA	NA	yes
c_7888_	NA	NA	NA	yes
c_4963_	NA	no	yes	NA
c_4962_	NA	no	yes	NA
c_4961_	NA	no	yes	NA
c_4960_	NA	no	yes	NA
c_4967_	NA	no	yes	NA
c_4966_	NA	no	yes	NA
c_4965_	NA	yes	yes	NA
c_4964_	no	no	yes	NA
c_4969_	no	no	yes	NA
c_4968_	NA	no	yes	NA
c_5817_	NA	no	yes	NA
c_7929_	NA	NA	NA	yes
c_6271_	no	NA	NA	NA
c_6270_	no	NA	NA	NA
c_6273_	no	NA	NA	NA
c_6272_	no	NA	NA	NA
c_6275_	no	NA	NA	NA
c_6274_	no	NA	NA	NA
c_6277_	no	NA	NA	NA
c_6276_	no	NA	NA	NA
c_6279_	no	NA	NA	NA
c_6278_	no	NA	NA	NA
c_10639_	NA	NA	NA	yes
c_10638_	NA	NA	NA	yes
c_10633_	NA	NA	NA	yes
c_10632_	NA	NA	NA	yes
c_10631_	NA	NA	NA	yes
c_10630_	NA	NA	NA	yes
c_10637_	NA	NA	NA	yes
c_10636_	NA	NA	NA	yes
c_10635_	NA	NA	NA	yes
c_10634_	NA	NA	NA	yes
c_1721_	NA	NA	NA	NA
c_12006_	no	NA	NA	NA
c_12007_	no	NA	NA	NA
c_12004_	yes	NA	NA	NA
c_12005_	no	NA	NA	NA
c_12002_	yes	NA	NA	NA
c_12003_	no	NA	NA	NA
c_12000_	no	NA	NA	NA
c_12001_	no	NA	NA	NA
c_2619_	yes	yes	yes	NA
c_2618_	no	no	yes	NA
c_2617_	no	no	yes	NA
c_2614_	no	no	yes	NA
c_2611_	no	no	yes	NA
c_7935_	NA	NA	NA	yes
c_7934_	NA	NA	NA	yes
c_7937_	NA	NA	NA	yes
c_7936_	NA	NA	NA	yes
c_7931_	NA	NA	NA	yes
c_7933_	NA	NA	NA	yes
c_7932_	NA	NA	NA	yes
c_7938_	NA	NA	NA	yes
c_9548_	NA	no	yes	NA
c_9549_	NA	no	yes	NA
c_9546_	NA	no	yes	NA
c_9547_	NA	no	yes	NA
c_9545_	NA	no	no	NA
c_160_	NA	no	no	NA
c_12165_	no	NA	NA	NA
c_12164_	no	NA	NA	NA
c_12167_	no	NA	NA	NA
c_12166_	no	NA	NA	NA
c_12161_	no	NA	NA	NA
c_12160_	no	NA	NA	NA
c_12163_	no	NA	NA	NA
c_12162_	no	NA	NA	NA
c_12169_	no	NA	NA	NA
c_12168_	no	NA	NA	NA
c_3445_	NA	no	yes	yes
c_3444_	yes	no	yes	NA
c_3447_	no	no	yes	NA
c_3446_	NA	yes	yes	yes
c_3441_	NA	yes	yes	NA
c_3440_	no	no	yes	NA
c_3442_	no	no	yes	NA
c_3448_	no	no	yes	NA
c_7217_	no	NA	NA	NA
c_6165_	NA	NA	NA	yes
c_6164_	NA	NA	NA	yes
c_6167_	NA	NA	NA	yes
c_6166_	NA	NA	NA	yes
c_6161_	NA	NA	NA	yes
c_6160_	NA	NA	NA	yes
c_6163_	NA	NA	NA	yes
c_6162_	NA	NA	NA	yes
c_6169_	NA	NA	NA	yes
c_6168_	NA	NA	NA	yes
c_12250_	no	NA	NA	NA
c_7769_	NA	NA	NA	yes
c_7764_	NA	NA	NA	yes
c_7765_	NA	NA	NA	yes
c_7766_	NA	NA	NA	yes
c_7767_	NA	NA	NA	yes
c_7760_	NA	NA	NA	yes
c_7761_	NA	NA	NA	yes
c_7763_	NA	NA	NA	yes
c_3898_	no	no	yes	NA
c_3897_	no	no	yes	NA
c_3894_	no	no	yes	NA
c_3895_	NA	no	no	NA
c_3892_	NA	no	yes	NA
c_3893_	NA	no	yes	NA
c_3890_	no	no	yes	NA
c_3891_	no	no	yes	NA
c_10562_	NA	NA	NA	yes
c_10561_	NA	NA	NA	yes
c_8255_	no	NA	NA	NA
c_8257_	no	NA	NA	NA
c_8256_	no	NA	NA	NA
c_8253_	no	NA	NA	NA
c_8252_	no	NA	NA	NA
c_8259_	yes	NA	NA	NA
c_8258_	no	NA	NA	NA
c_10848_	NA	NA	NA	NA
c_10849_	NA	NA	NA	NA
c_4378_	NA	no	yes	NA
c_4379_	NA	no	yes	NA
c_4372_	NA	no	yes	NA
c_4373_	NA	yes	yes	NA
c_4370_	NA	no	yes	NA
c_4377_	NA	no	yes	NA
c_4374_	NA	no	yes	NA
c_4375_	NA	no	yes	NA
c_12158_	no	NA	NA	NA
c_12159_	no	NA	NA	NA
c_12151_	no	NA	NA	NA
[truncated: 35 more rows]

## Sheet: Table_S3
List of microsporidian-specific core protein families. These families are conserved across at least 9 (out of 11) microsporidian genomes analysed, but with no detectable homologues outside the Microsporidia. The results of N-terminal signal peptide and transmembrane domains predicted by SignalP 4.0 and TMHMM 2.0 respectively are given. The expression of genes in the transcriptomics or proteomics …
Protein family description	Predicted N-terminal signal peptide (SP)	Predicted transmembrane domain (TMD)	Present in T. hominis spore proteomics (Heinz et al. 2012)	Present in Nematocida transcriptomics (Cuomo et al. 2012)					Present in proteomics of E.cuniculi purified spores (Brosson et al. 2006)	Present in transcriptomics of rabbit kidney cell line infected with E. cuniculi (Grisdale et al. 2013)	Homologous sequences from N. parisii ERTm1, T. hominis and E. cuniculi	Familly name	Number of sequences in the protein family
				8 hours post infection	16 hours post infection	30 hours post infection	40 hours post infection	64 hours post infection					Nematocida sp. ERTm2	N. parisii ERTm1	N. parisii ERTm3	T. hominis	V. culicis	V. corneae	N. ceranae	E. cuniculi	E. intestinalis	E. hellem	E. romaleae
Polar tube protein 2	yes	no	yes	yes	yes	yes	yes	yes	yes	yes	NEPG_02235, THOM_1756, ECU06_0240	c_2006_	1	0	1	1	1	1	1	1	1	1	1
Spore wall protein	yes	no	yes	no	no	no	yes	yes	yes	yes	THOM_2172, NEPG_01197, ECU02_0150	c_1837_	1	1	1	1	1	1	1	1	1	1	1
Uncharacterised transmembrane protein	no	4 TMDs	yes	yes	yes	yes	yes	yes	no	yes	THOM_0686, NEPG_02475, ECU07_0500	c_1844_	1	1	1	1	1	1	1	1	1	1	1
Uncharacterised transmembrane protein	no	4 TMDs	NA	no	yes	yes	yes	yes	no	yes	NEPG_00340, ECU02_0350, no homologues found in T.hominis	c_2259_	1	1	1	0	0	1	1	1	1	1	1
Putative membrane protein	no	1 TMD at the C-terminal region	no	no	yes	yes	yes	yes	no	yes	THOM_0500, NEPG_01842, ECU03_0830	c_1850_	1	1	1	1	1	1	1	1	1	1	1
Putative membrane protein	no	2-3 TMDs	no	yes	yes	yes	yes	yes	no	yes	THOM_2356, NEPG_00288, ECU07_0120	c_2033_	1	1	1	1	1	1	1	1	1	1	1
Hypothetical	no	no	no	yes	yes	yes	yes	yes	no	yes	THOM_0777, NEPG_00730, NEPG_01077, ECU02_0950	c_1437_	2	2	2	1	1	2	1	1	1	1	1
Hypothetical	no	no	no	yes	yes	yes	yes	yes	no	yes	THOM_1950, THOM_1951, NEPG_00570, ECU07_0630	c_1513_	1	1	1	2	1	3	1	1	1	1	1
Hypothetical	no	no	no	yes	yes	yes	yes	yes	no	yes	THOM_2614, NEPG_01168, ECU11_0680	c_1594_	1	1	1	1	1	3	1	1	1	1	1
Hypothetical	no	no	no	yes	yes	yes	yes	yes	no	yes	THOM_1163, NEPG_00840, ECU05_0740	c_1703_	2	1	1	1	1	1	1	1	1	1	1
Hypothetical	no	no	no	yes	yes	yes	yes	yes	no	yes	THOM_1012, THOM_3283, NEPG_00520, ECU04_0240	c_1704_	1	1	1	2	2	1	1	1	1	1	1
Hypothetical	no	no	no	yes	yes	yes	yes	yes	no	yes	THOM_2504, THOM_2505, NEPG_02259, ECU09_0260	c_1710_	1	1	1	2	1	1	1	1	1	1	1
Hypothetical	no	no	no	yes	yes	yes	yes	yes	no	yes	THOM_0767, THOM_768, NEPG_01320, ECU08_1880	c_1718_	1	1	1	2	1	2	1	1	1	1	1
Hypothetical	no	1-2 TMD domains in 4 out of 11 sequences	no	yes	yes	yes	yes	yes	no	yes	THOM_0842, THOM_0843, NEPG_00529, ECU07_0200	c_1838_	1	1	1	2	1	1	1	1	1	1	1
Hypothetical	no	no	no	no	yes	yes	yes	yes	no	yes	THOM_0116, NEPG_00157, ECU05_0100	c_1845_	1	1	1	1	1	1	1	1	1	1	1
Hypothetical	SP detected in 6 out of 13 sequences	no	no	no	no	yes	yes	yes	no	yes	THOM_0020, THOM_0021, NEPG_00426, ECU08_1370	c_1846_	1	1	1	2	1	1	1	1	1	1	1
Hypothetical	no	no	no	yes	yes	yes	yes	yes	no	yes	THOM_1526, NEPG_01728, ECU09_1580	c_1853_	1	1	1	1	1	1	1	1	1	1	1
Hypothetical	no	no	no	no	yes	yes	yes	yes	no	yes	THOM_2556, NEPG_02458, ECU06_0680	c_1855_	1	1	1	1	1	1	1	1	1	1	1
Hypothetical	no	no	no	yes	yes	yes	yes	yes	no	yes	THOM_2515, NEPG_00084, ECU09_0240	c_1856_	1	1	1	1	1	1	1	1	1	1	1
Hypothetical	no	1 TM in 2 out of 11 sequences T.hominis, V.culicis)	no	yes	yes	yes	yes	yes	no	yes	THOM_2825, NEPG_00299, ECU03_1280	c_1859_	1	1	1	1	1	1	1	1	1	1	1
Hypothetical	no	no	no	yes	yes	yes	yes	yes	no	yes	THOM_2527, THOM_526, NEPG_02046, ECU09_0280	c_1864_	1	1	1	2	1	1	1	1	1	1	1
Hypothetical	no	no	no	no	yes	yes	yes	yes	no	yes	THOM_0169, NEPG_01934, ECU09_1020	c_2013_	1	1	1	1	1	1	0	1	1	1	1
Hypothetical	no	no	no	yes	yes	yes	yes	yes	no	yes	THOM_1333, NEPG_02121, ECU01_0640	c_2021_	1	1	1	1	1	0	1	1	1	1	1
Hypothetical	no	no	no	yes	yes	yes	yes	yes	no	yes	THOM_0600, NEPG_01262, ECU01_0390	c_2027_	1	1	1	1	1	0	1	1	1	1	1
Hypothetical	SP detected in 3 out of 12 sequences (nematocida)	no	no	no	yes	yes	yes	yes	no	yes	THOM_0368, NEPG_00906, ECU10_1530	c_2028_	1	1	1	1	1	0	1	1	1	1	1
Hypothetical	no	no	no	yes	yes	yes	yes	yes	no	yes	THOM_0068, NEPG_01679, ECU08_0980	c_2035_	1	1	1	1	1	1	1	1	1	1	1
Hypothetical	no	no	no	yes	yes	yes	yes	yes	yes	yes	THOM_2927, NEPG_00188, ECU05_0510	c_2038_	1	1	1	1	1	1	1	1	1	1	1
Hypothetical	no	no	no	no	yes	yes	yes	yes	no	yes	THOM_2275, NEPG_00973, ECU07_0470	c_2261_	1	1	1	1	1	0	0	1	1	1	1
Hypothetical	no	no	no	no	yes	yes	yes	yes	no	yes	THOM_1978, NEPG_01616, ECU08_1220	c_2270_	1	1	1	1	0	1	0	1	1	1	1
Hypothetical	no	no	no	no	no	yes	yes	yes	no	yes	THOM_2438, THOM_2780, THOM_2839, THOM_2842, NEPG_00222, ECU05_0200	c_893_	1	1	1	4	6	3	0	1	1	1	1
Hypothetical	no	1 TM at the C-terminal 3 Nematocida sequences	no	no	yes	yes	yes	yes	no	yes	THOM_1592, NEPG_01604, ECU02_0570	c_2268_	1	1	1	1	1	1	0	1	1	1	1
Hypothetical	no	no	NA	yes	yes	yes	yes	yes	no	yes	NEPG_01240, ECU11_0260, ECU09_1540, no homologues found in T. hominis	c_2004_	1	1	1	0	0	1	1	2	1	1	1

## Sheet: Table_S4
List of core microsporidian protein families. These families are conserved across at least 9 microsporidian genomes (out of 11 analysed in this study). Protein family names refer to the MCL clusters generated in our comparative analyses. A file containing a list of protein family names and sequence entries can be found at: http://dx.doi.org/10.6084/m9.figshare.834937
** denotes core microspridia clusters with no homologues outside the Microsporidia (i.e., microsporidia-specific families - see Table 2 and Table S3)
Family name	Annotation	KOG	EC number	Description
c_251_	UDP-glucose pyrophosphorylase (similar to UGP1;)	[G]	2.7.7.9, 2.7.7.23	UDP-N-acetyglucosamine biosynthesis
c_871_	Phosphoglucomutase/phosphomannomutase (similar to PGM1)/Phosphoacetylglucosamine mutase (PCM1;)	[G]	5.4.2.3, 5.4.2.2	UDP-N-acetyglucosamine biosynthesis
c_592_	Glucosamine 6-phosphate synthetases (similar to GFA1; DUG3;)	[M]	2.6.1.16	UDP-N-acetyglucosamine biosynthesis
c_809_	Glucosamine-phosphate N-acetyltransferase (similar to GNA1;)	[M]	2.3.1.4	UDP-N-acetyglucosamine biosynthesis
c_390_		[G]	3.2.1.28	Trehalose biosynthesis II
c_207_	Trehalose-6-phosphate synthase component TPS1 and related subunits (similar to TPS3; TPS2; TPS1;)	[G]	2.4.1.15,3.1.3.12	Trehalose biosynthesis I
c_605_	The GDP-Mannose:GMP Antiporter (GMA) Family [2.A.7.13]	[GOU]	-	transpoter: golgi
c_460_	The H+- or Na+-translocating F-type, V-type and A-type ATPase (F-ATPase) Superfamily [3.A.2]	[C]	3.6.3.14	transporter - Endomembrane
c_604_	The Monovalent Cation:Proton Antiporter-1 (CPA1) Family [2.A.36]	[P]	-	transporter - Endomembrane
c_203_	The Cation Diffusion Facilitator (CDF) Family [2.A.4 ]	[P]	-	transporter - Endomembrane
c_26_	The P-type ATPase (P-ATPase) Superfamily	[P]	3.6.3.1,3.6.3.8,3.6.3.6	transporter - Endomembrane
c_179_	The H+- or Na+-translocating F-type, V-type and A-type ATPase (F-ATPase) Superfamily [3.A.2]	[C]	3.6.3.14	transporter - Endomembrane
c_471_	The Proton-dependent Oligopeptide Transporter (POT) Family [2.A.17]	[E]	-	transporter
c_51_	The Amino Acid/Auxin Permease (AAAP) Family [2.A.18]	[E]	-	transporter
c_250_	The Major Intrinsic Protein (MIP) Family [1.A.8 ] (aquaporin-like protein)	[G]	-	transporter
c_147_	The Small Conductance Mechanosensitive Ion Channel (MscS) Family [1.A.23]	[M]	-	transporter
c_1054_	Protein involved in inorganic phosphate transport (similar to PHO88;)	[P]	-	transporter - yeast mitocondria
c_560_	The Sulfate Permease (SulP) Family [2.A.54]	[P]	-	transporter
c_284_	The Zinc (Zn2+)-Iron (Fe2+) Permease (ZIP) Family	[P]	-	transporter
c_56_	The ATP-binding Cassette (ABC) Superfamily	[Q]	3.6.3.25, 3.6.3.31, 3.6.3.44, 3.6.3.29, 3.6.3.19, 3.2.1.141, 3.6.3.28, 3.6.1.3	transporter
c_5157_	The Major Facilitator Superfamily (MFS)	[R]	-	transporter
c_289_	The Drug/Metabolite Transporter (DMT) Superfamily [2.A.7]	[S]	-	transporter
c_456_	The Major Facilitator Superfamily (MFS)	[R]	-	transporter
c_772_	NERG_00901 - choline transporter			transporter
c_674_	Thioredoxin reductase (similar to TRR2; TRR1;)	[O]	1.8.1.9	Thioredoxin system
c_14_	17 beta-hydroxysteroid dehydrogenase type 3, HSD17B3 (similar to IFA38;)orf_2974 Predicted 3-ketosphinganine reductase (similar to TSC10;)orf_764 Dehydrogenases with different specificities (related to short-chain alcohol dehydrogenases)	[I] ,[Q]	1.1.1.47,1.1.1.100,1.1.1.62,1.1.1.-,1.1.1.102,1.3.1.77	sphingolipid metabolism
c_177_	Serine palmitoyltransferase (similar to LCB1;)	[O]	2.3.1.50	sphingolipid metabolism
c_320_	Gamma-glutamyltransferase (similar to ECM38;)	[E]	2.3.2.2	Simple reaction
c_332_	Nucleoside phosphatase (similar to GDA1;)	[F]	3.6.1.5,3.6.1.15	Simple reaction
c_478_	Diacylglycerol acyltransferase (DGA1)/ Sterol O-acyltransferase/Diacylglycerol O-acyltransferase (similar to ARE2; ARE1;)	[I]	2.3.1.20	Triacylglycerol biosynthsis
c_662_	phosphatidate phosphatase (LPP1)/Protein involved in plasmid maintenance/nuclear protein involved in lipid metabolism (similar to PAH1;)	[NI]	3.1.3.4	Triacylglycerol biosynthsis
c_715_	Cytosine deaminase FCY1 and related enzymes (similar to TAD2; RIB2; FCY1;)	[F]	3.5.4.3,3.5.4.1	salvage pathways of pyrimidine ribonucleotides
c_506_	Ribonucleotide reductase, beta subunit (similar to RNR4; RNR2;)	[F]	1.17.4.1	de novo biosynthesis of pyrimidine deoxyribonucleotides
c_760_	Phosphatidylinositol synthase (similar to PIS1;)	[I]	2.7.8.11	phosphophatidylinositol biosys
c_254_	1-acyl-sn-glycerol-3-phosphate acyltransferase (SCL1)/Lysophosphatidic acid acyltransferase LPAAT and related acyltransferases (similar to CST26;)	[I]	2.3.1.51	Triacylglycerol biosynthsis
c_123_	Phosphatidylinositol 4-kinase (similar to STT4;)orf_2542 Phosphatidylinositol 4-kinase, involved in intracellular trafficking and secretion (similar to PIK1;)orf_562 Phosphatidylinositol 3-kinase VPS34, involved in signal transduction (similar to VPS34;)	[TU]	2.7.1.67,2.7.1.137,2.7.11.1	phosphatidylinositol phosphate biosynthesis
c_88_	Inositol polyphosphate 5-phosphatase and related proteins (similar to INP54;)/Inositol-1,4,5-triphosphate 5-phosphatase (synaptojanin), INP51/INP52/INP53 family / Putative phosphoinositide phosphatase (similar to SAC1;)	[U] ,[I]	3.1.3.36,3.1.3.56	phosphatidylinositol phosphate biosynthesis
c_514_	sn-1,2-diacylglycerol ethanolamine- and cholinephosphotranferases (similar to EPT1; CPT1;)	[I]	2.7.8.2/2.7.8.1	Phosphatidylcholine Biosynthesis
c_287_	Choline phosphate cytidylyltransferase/Predicted CDP-ethanolamine synthase (similar to ECT1; MUQ1;)/Phosphorylcholine transferase/cholinephosphate cytidylyltransferase (similar to PCT1;)	[I]	2.7.7.14,2.7.7.15	Phosphatidylcholine Biosynthesis
c_442_	Choline kinase/ethanolamine kinase (similar to EKI1; CKI1;)	[M]	2.7.1.32,2.7.1.82	Phosphatidylcholine Biosynthesis
c_453_	Glycerol-3-phosphate dehydrogenase/dihydroxyacetone 3-phosphate reductase (similar to GPD2; GPD1;)	[C]	1.1.1.8	phosphatidate biosynthesis
c_622_	Glycerol-3-phosphate 1-O-acyltransferase (SCT1)/phosphate acyltransferase, contains PlsC domain	[I]	2.3.1.15	phosphatidate biosynthesis
c_543_	Phosphatidylinositol transfer protein	[IT]	-	PF02121), lost in most Fungal species, only found in R. oryzae –in animal, known to aid the transfer of phosphatidylinositol (PI) or phosphatidylcholine (PC) between different membrane compartments.
c_1173_	D-ribulose-5-phosphate 3-epimerase (similar to RPE1;)	[G]	5.1.3.1	Pentose phosphate
c_418_	6-phosphogluconolactonase - like protein (similar to SOL4; SOL3; SOL2; SOL1;)	[G]	3.1.1.31	Pentose phosphate
c_554_	Transketolase (similar to TKL2; TKL1;)	[G]	2.2.1.1	Pentose phosphate
c_878_	Ribose 5-phosphate isomerase (similar to RKI1;)	[G]	5.3.1.6	Pentose phosphate
c_357_	Glucose-6-phosphate 1-dehydrogenase (similar to ZWF1;)	[G]	1.1.1.49	Pentose phosphate
c_702_	6-phosphogluconate dehydrogenase (similar to GND2; GND1;)	[G]	1.1.1.44	Pentose phosphate
c_222_	Dolichyl-phosphate-mannose:protein O-mannosyl transferase (similar to PMT6; PMT5; PMT4; PMT3; PMT2; PMT1;)	[O]	2.4.1.109	O-glycan biosythesis
c_1007_	hypothetical protein	[S]	-
c_1034_	Glycosyltransferase	[R]	-
c_1042_	Vacuolar ATP synthase subunit F	[C]	-
c_1112_	anaphase-promoting complex subunit 10	[DO]	-
c_1119_	glucose/Na cotransporter-like protein	[G]	-
c_1140_	hypothetical protein	[S]	-
c_1149_	DNA polymerase type-B epsilon	[L]	-
c_1155_	hypothetical protein	[S]	-
c_1180_	GPI mannosyltransferase	[MO]	-
c_1181_	transmembrane adaptor Erv26-like protein	[R]	-
c_1263_	hypothetical protein	[S]	-
c_1411_	hypothetical protein	[S]	-
c_1426_	hypothetical protein	[S]	-
c_1577_	hypothetical protein	[S]	-
c_158_	protein tyrosine phosphatase	[T]	-
c_1705_	similarity to ribonucleoside diphosphate reductase (alpha chain)	[F]	-
c_2016_	hypothetical protein	[S]	-
c_2263_	hypothetical protein	[S]	-
c_2265_	cullin-like protein	[R]	-
c_263_	hydrolase	[R]	-
c_2988_	hypothetical protein	[S]	-
c_300_	longevity assurance protein	[I]	-
c_311_	SCF ubiquitin ligase and anaphase-promoting complex protein	[D]	-
c_3421_	hypothetical protein	[R]	-
c_532_	histidyl-tRNA synthetase	[J]	-
c_581_	ubiquitin-like protein	[R]	-
c_627_	ribonucleoside diphosphate reductase	[F]	-
c_671_	60S ribosomal protein L23A	[J]	-
c_684_	RNA 3'terminal phosphate cyclase	[A]	-
c_688_	60S ribosomal protein L19	[J]	-
c_701_	40S ribosomal protein S24	[J]	-
c_764_	similarity to HYPOTHETICAL PROTEIN YEY6_yeast	[S]	-
c_777_	Deoxyhypusine hydroxylase/monooxygenase	[R]	-
c_7834_	ER-Golgi tethering complex TRAPP subunit protein	[U]	-
c_812_	60S ribosomal protein L31	[J]	-
c_899_	40S ribosomal protein S14p/S29e	[J]	-
c_900_	RNase P subunit Rpr2	[A]	-
c_907_	vesicle coat complex subunit zeta	[U]	-
c_964_	transcription initiation factor TFIIF subunit beta	[K]	-
c_970_	RNase P subunit p30-like protein	[A]	-
c_225_	Glyoxylase (similar to GLO4; GLO2;)	[R]	3.1.2.6	methylglyoxal catabolism
c_450_	Lectin VIP36, involved in the transport of glycoproteins carrying high mannose-type glycans	[U]	-	glycoprotein-secretion pathway
c_517_	Phosphofructokinase (PFK)	[G]	2.7.1.11	Glycolysis
c_1276_	Phosphoglycerate mutase	[G]	5.4.2.4,5.4.2.1	Glycolysis
c_443_	Enolase (similar to ERR3; ERR2; ERR1; ENO2; ENO1;)	[G]	4.2.1.11	Glycolysis
c_466_	Glyceraldehyde 3-phosphate dehydrogenase (similar to TDH3; TDH2; TDH1;)	[G]	1.2.1.12	Glycolysis
c_788_	Triosephosphate isomerase (similar to TPI1;)	[G]	5.3.1.1	Glycolysis
c_822_	Glucose-6-phosphate isomerase (similar to PGI1;)	[G]	5.3.1.9	Glycolysis
c_897_	Fructose-biphosphate aldolase (FBA1)	[G]	4.1.2.13	Glycolysis
c_463_	Pyruvate kinase (similar to PYK2; CDC19;)	[G]	2.7.1.40	Glycolysis
c_735_	3-phosphoglycerate kinase (similar to PGK1;)	[G]	2.7.2.3	Glycolysis
c_201_	Hexokinase (similar to HXK2; HXK1; GLK1; EMI2;)	[G]	2.7.1.2,2.7.1.1	Glycolysis
c_759_	Dihydrofolate reductase (similar to DFR1;)	[H]	1.5.1.3	folate
c_38_	Acyl-CoA synthetase (similar to ACS2; ACS1;)/Long-chain acyl-CoA synthetases (AMP-forming) (similar to FAA2;)	[I]	6.2.1.1,6.2.1.3	Fatty acid metabolism
c_959_	Phosphomannomutase (similar to SEC53;)	[I]	5.4.2.8	dolichyl phosphate D-mannose biosynthesis
c_149_	GDP-mannose pyrophosphorylase/mannose-1-phosphate guanylyltransferase (similar to PSA1;)	[J] ,[M]	2.7.7.13,2.7.7.27	dolichyl phosphate D-mannose biosynthesis
c_519_	Dolichol-phosphate mannosyltransferase (similar to DPM1;)	[R]	2.4.1.83	dolichyl phosphate D-mannose biosynthesis
c_281_	Nucleoside diphosphate kinase (similar to YNK1;)	[F]	2.7.4.6	de novo biosynthesis of pyrimidine deoxyribonucleotides
c_379_	dUTPase (similar to DUT1;)	[F]	3.6.1.23	de novo biosynthesis of pyrimidine deoxyribonucleotides
c_963_	bifunctional Thymidylate synthase (similar to CDC21;)/dihydrofolate reductase	[F]	2.1.1.45,1.5.1.3	de novo biosynthesis of pyrimidine deoxyribonucleotides
c_909_	Thymidylate kinase/adenylate kinase (similar to CDC8;)	[F]	2.7.4.9	de novo biosynthesis of pyrimidine deoxyribonucleotides
c_213_	Uridylate kinase/adenylate kinase (similar to URA6;)	[F]	2.7.4.3	de novo biosynthesis of pyrimidine ribonucleotides
c_601_	CTP synthase (UTP-ammonia lyase) (similar to URA8; URA7;)	[F]	6.3.4.2	de novo biosynthesis of pyrimidine ribonucleotides
c_1596_	cytidylate kinase	[F]	2.7.4.14	salvage pathways of pyrimidine ribonucleotides
c_95_	chitin deacetylase	[G]	3.5.1.41	chitosan bioynthesis
c_246_	Chitin synthase/hyaluronan synthase (glycosyltransferases) (similar to CHS3; CHS2; CHS1;)	[M]	2.4.1.16	Chitin biosynthesis
c_710_	CDP-diacylglycerol synthase (similar to CDS1;)	[I]	2.7.7.41	CDP-diacylglycerol biosynthesis
c_507_	Asparagine synthase (ASN)	[E]	6.3.5.4	Amino acid biosynthesis
c_408_	Glycine/serine hydroxymethyltransferase (similar to SHM2; SHM1;)	[E]	2.1.2.1	Amino acid biosynthesis
c_118_	Puromycin-sensitive aminopeptidase and related aminopeptidases (similar to TMA108; APE2;); Protein containing Peptidase M1, membrane alanine aminopeptidase, N-terminal	[EO]	3.4.11.2	Amino acid biosynthesis
c_750_	Uncharacterized conserved protein	[S]	-
c_1010_	mRNA cap methyltransferase (similar to ABD1;)	[A]	2.1.1.56
c_1043_	mRNA cleavage and polyadenylation factor IA/II complex, subunit CLP1 (similar to CLP1;)	[A]	2.7.1.78
c_1084_	WD40-repeat-containing subunit of the 18S rRNA processing complex (similar to UTP7;)	[A]	-
c_1087_	Predicted RNA methylase involved in rRNA processing (similar to RRP8;)	[A]	-
c_1098_	Polyadenylation factor I complex, subunit FIP1 (similar to FIP1;)	[A]	-
c_1430_	Protein interacting with poly(A)-binding protein (similar to PBP1;)	[A]	-
c_2998_	mRNA cleavage and polyadenylation factor I/II complex, subunit Pcf11 (similar to PCF11;)	[A]	-
c_334_	U3 small nucleolar ribonucleoprotein (snoRNP) component (similar to IMP4;)	[A]	-
c_451_	RNA pseudouridylate synthases (similar to RIB2; PUS9; PUS6; PUS5;)	[A]	3.5.4.26
c_498_	Protein involved in mRNA turnover and stability (similar to SSM4;)	[A]	-
c_59_	nucleoside-triphosphatase; RNA helicase	[A]	3.6.4.13,3.6.1.15
c_635_	Poly(A) polymerase and related nucleotidyltransferases	[A]	2.7.7.19
c_699_	Ribosomal RNA adenine dimethylase	[A]	2.1.1.48
c_762_	Fibrillarin and related nucleolar RNA-binding proteins (similar to NOP1;)	[A]	2.1.1.36
c_766_	Ribosomal protein RPL1/RPL2/RL4L4 (similar to RPL4B; RPL4A;)	[A]	-
c_8247_	mRNA cleavage and polyadenylation factor II complex, subunit CFT1 (CPSF subunit) (similar to CFT1;)	[A]	-
c_853_	mRNA capping enzyme, guanylyltransferase (alpha) subunit (similar to CEG1;)	[A]	2.7.7.50
c_890_	tRNA modification enzyme (similar to TRM5;)	[A]	2.1.1.31
c_90_	ATP-dependent RNA helicase	[A]	3.6.4.13
c_917_	Decapping enzyme complex, predicted pyrophosphatase DCP2 (similar to DCP2;)	[A]	3.-.-.-
c_918_	Protein required for normal rRNA processing (similar to NOP7;)	[A]	-
c_924_	RNA-binding nuclear protein (MAK16) containing a distinct C4 Zn-finger (similar to MAK16;)	[A]	-
c_941_	mRNA deadenylase subunit (similar to POP2;)	[A]	3.1.13.4
c_988_	Subunit of tRNA-specific adenosine-34 deaminase (similar to TAD3;)	[A]	3.5.4.12
c_990_	U3 small nucleolar ribonucleoprotein (snoRNP) subunit - Mpp10p (similar to MPP10;)	[A]	-
c_209_	Polyadenylation factor I complex, subunit, Yth1 (CPSF subunit) (similar to YTH1;)	[A]	-
c_844_	U5 snRNP spliceosome subunit (similar to PRP8;)	[A]	-
c_182_	putative cleavage and polyadenylation specificity factor	[A]	3.1.27.-
c_7939_	Small nuclear ribonucleoprotein and splicing factor	[A] ,[K]	-
c_12_	RNA helicase	[A] ,[J] ,[L]	3.6.4.12,3.6.4.13
c_61_	ATPase component of ABC transporters	[A] ,[EJ]	3.6.3.41
c_269_	U3 small nucleolar ribonucleoprotein (snoRNP) component (similar to IMP3;)/Ribosomal protein S4 (similar to RPS9B; RPS9A;)	[A] ,[J]	-
c_1599_	WD40 repeat containing protein family	[JT] ,[K] ,[ABO] ,[U],[D]	3.4.24.87,2.7.11.7,2.7.11.1, 2.3.1.48
c_148_	mRNA splicing protein (Myb superfamily)	[AD]	-
c_221_	Ribosome biogenesis protein - Nop58p/Nop5p (similar to NOP58;)/ Nop56p/Sik1p (similar to SIK1;)	[AJ]	-
c_306_	Ran GTPase-activating protein (similar to RNA1;)	[AYT]	-
c_144_	Histone 2A (similar to HTA2; HTA1;)	[B]	-
c_188_	Histone H2B (similar to HTB2; HTB1;)	[B]	-
c_344_	Histone H4 (similar to HHF2; HHF1;)	[B]	-
c_546_	Chromatin remodeling factor subunit and related transcription factors (similar to SWI3; RSC8;)	[B]	-
c_756_	DNA topoisomerase type II (similar to TOP2;)	[B]	5.99.1.3
c_912_	Predicted component of NuA3 histone acetyltransferase complex (similar to TPA1;)	[B]	1.14.11.7
c_936_	Histone acetyltransferase complex SAGA/ADA, subunit ADA2 (similar to ADA2;)	[B]	-
c_128_	Histone deacetylase complex, catalytic component RPD3 (similar to RPD3; HOS2; HOS1;)	[B]	3.5.1.98
c_212_	Histone acetyltransferase (MYST family)	[B]	2.3.1.48
c_253_	Chromatin remodeling protein, contains PHD Zn-finger (similar to YNG2; YNG1; PHO23;)	[B]	-
c_1847_	Histones H3 and H4 (similar to HHT2; HHT1; CSE4;)	[B]	-
c_1092_	Cell cycle-regulated histone H1-binding protein	[BD]	-
c_1603_	Chromosome condensation complex Condensin, subunit G (similar to YCG1;)	[BD]	-
c_862_	Chromosome condensation complex Condensin, subunit D2 (similar to YCS4;)	[BD]	-
c_110_	Structural maintenance of chromosome protein (chromosome condensation complex Condensin)	[BD]	-
c_224_	DNA repair protein RAD (SMC family protein)	[BDL]	3.6.3.33,3.6.3.29
c_173_	Sirtuin 5 and related class III sirtuins (SIR2 family) (similar to SIR2; HST4; HST3; HST1;)	[BK]	2.4.2.31
c_633_	SWI/SNF transcription activation complex subunit (similar to SNF12; RSC6;)	[BK]	-
c_915_	RNA polymerase II elongator complex, subunit ELP3/histone acetyltransferase (similar to ELP3;)	[BK]	2.3.1.48
c_1036_	Vacuolar H+-ATPase V1 sector, subunit D (similar to VMA8;)	[C]	3.6.3.14
c_122_	Flavohemoprotein b5+b5R (similar to IRC21;)	[C]	1.1.2.3
c_185_	NADP-dependent flavoprotein reductase (similar to TAH18;)/protein containing Flavodoxin/nitric oxide synthase	[C]	1.6.-.-
c_534_	Ferredoxin (similar to YAH1;)	[C]	-
c_553_	Pyruvate dehydrogenase E1, alpha subunit (similar to PDA1;)	[C]	1.2.4.1
c_572_	Inorganic pyrophosphatase/Nucleosome remodeling factor, subunit NURF38 (similar to PPA2; IPP1;)	[C]	3.6.1.1
c_647_	Pyruvate dehydrogenase E1, beta subunit (similar to PDB1;)	[C]	1.2.4.1
c_709_	Vacuolar H+-ATPase V1 sector, subunit E (similar to VMA4;)	[C]	-
c_744_	Vacuolar H+-ATPase V1 sector, subunit C (similar to VMA5;)	[C]	-
c_802_	Glycerol-3-phosphate dehydrogenase (similar to GUT2;)	[C]	1.1.5.3
c_881_	Iron binding protein involved in Fe-S cluster formation (similar to ISU2; ISU1;)	[C]	-
c_961_	Vacuolar H+-ATPase V0 sector, subunit d (similar to VMA6;)	[C]	3.6.3.14
c_753_	Exopolyphosphatases and related proteins (similar to PPX1;)	[C]	3.6.1.11
c_872_	Vacuolar H+-ATPase	[C]	3.6.3.143.6.3.15
c_142_	Vacuolar H+-ATPase	[C]	3.6.3.6,3.6.3.14
c_1104_	Serine/threonine kinase (haspin family) (similar to ALK2; ALK1;)	[D]	2.7.11.1
c_114_	protein containing Cyclin, and related kinase-activating proteins (similar to CLN3; CLN2; CLN1; CLB6; CLB5; CLB4; CLB3; CLB2; CLB1;)	[D]	-
c_1219_	Centromere-associated protein NUF2 (similar to NUF2;)	[D]	-
c_1708_	Cullins (similar to NIC96;)	[D]	-
c_2271_	Regulator of spindle pole body duplication (similar to ESP1;)	[D]	3.4.22.49
c_522_	Spindle pole body protein, contains UNC-84 domain	[D]	-
c_784_	M-phase inducer phosphatase (similar to MIH1; ARR2;)	[D]	3.1.3.48
c_865_	Centromere-associated protein HEC1 (similar to TID3;)	[D]	-
c_996_	Mitotic checkpoint protein MAD1 (similar to MAD1;)	[D]	-
c_257_	Predicted ATPase, nucleotide-binding (similar to NBP35; CFD1;)	[D]	-
c_304_	DNA-binding cell division cycle control protein (similar to CDC27;)/Anaphase-promoting complex (APC), Cdc23 subunit (similar to CDC23;)	[DO]	-
c_216_	protein containing WD40 repeat, subgroup, WD40/YVTN repeat-like-containing domain	[DK]	-
c_558_	Cell cycle control protein (similar to LEM3; CDC50;)	[DKT]	-
c_238_	Meiotic recombination protein Dmc1 (similar to DMC1;)/DNA repair protein RAD51/RHP55 (similar to RAD51;)	[DL]	-
c_1085_	Anaphase-promoting complex (APC), Cdc16 subunit (similar to CDC16;)	[DO]	-
c_1038_	Protein involved in meiotic recombination/predicted coiled-coil protein (similar to MND1;)	[DR]	-
c_609_	Apoptosis inhibitor IAP1 and related BIR domain proteins	[DR]	-
c_223_	Putative SAM-dependent rRNA methyltransferase SPB1 (similar to SPB1;)	[DR] ,[A]	-
c_621_	Phosphotyrosyl phosphatase activator (similar to RRD2; RRD1;)	[DT]	5.2.1.8
c_1684_	Microtubule-associated protein essential for anaphase spindle elongation (similar to ASE1;)	[DZ]	-
c_64_	Septin family protein (P-loop GTPase) (similar to SPR3; SPR28; SHS1; CDC3; CDC12; CDC11;)	[DZU]	-
c_1015_	Global transcriptional regulator, cell division control protein (similar to SPT16;)	[E]	-
c_429_	Cysteine desulfurase NFS1 (similar to NFS1;)	[E]	2.8.1.7
c_174_	Xaa-Pro aminopeptidase (similar to FRA1;); Protein containing Peptidase M24, structural domain/Histone deacetylase complex, SIN3 component (similar to SIN3;)	[B] ,[E]	3.4.11.9
c_1014_	Ferredoxin/adrenodoxin reductase (similar to ARH1;)	[F]	1.18.1.2
c_159_	Guanylate kinase (similar to GUK1;)	[F]	2.7.4.8
c_614_	Inosine triphosphate pyrophosphatase (similar to HAM1;)	[F]	3.6.1.19,3.6.1.15
c_265_	Diadenosine polyphosphate hydrolase and related proteins of the histidine triad (HIT) family (similar to HNT2;)/Zinc-binding protein of the histidine triad (HIT) family (similar to HNT1;)	[FR] ,[T]	3.6.1.29,3.6.1.17
c_230_	Glycolipid 2-alpha-mannosyltransferase (alpha-1,2-mannosyltransferase) (similar to YUR1; KTR7; KTR6; KTR5; KTR4; KTR3; KTR2; KTR1; KRE2;)	[G]	2.4.1.131
c_666_	The Major Facilitator Superfamily (MFS) [2.A.1]	[G]	transporter
c_1_	protein kinase family	[G] ,[DKL],[RT]	2.7.11.26,2.7.11.23,2.7.11.1,2.7.12.1,2.7.12.2,2.7.11.2,2.7.11.18,2.7.11.17,2.7.11.13,2.7.11.11,2.7.11.22,2.7.11.17,2.7.11.25,
c_46_	phosphoprotein phosphatase familiy (similar to PPH3; PPG1;PPH22; PPH21;PPZ2; PPZ1; PPQ1; GLC7;)	[R] ,[GT]	3.1.3.16
c_757_	Molybdopterin synthase sulfurylase (similar to UBA4;)	[H]	2.8.1.1
c_807_	Similar to bacterial dephospho-CoA kinase	[H]	2.7.1.24
c_1252_	Dolichol kinase (similar to SEC59;)	[I]	2.7.1.108
c_375_	Lysosomal & prostatic acid phosphatases	[I]	3.1.3.2
c_464_	Vigilin (similar to SCP160;)	[I]	-
c_748_	N-myristoyl transferase (similar to NMT1;)	[I]	2.3.1.97
c_845_	Cis-prenyltransferase (similar to SRT1; RER2;)	[I]	2.5.1.31
c_866_	Phospholipase A2-activating protein (contains WD40 repeats) (similar to DOA1;)	[I]	-
c_967_	Predicted lipase/calmodulin-binding heat-shock protein	[IOT]	3.1.1.3
c_1001_	Cytoplasmic tryptophanyl-tRNA synthetase (similar to WRS1;)	[J]	6.1.1.2
c_1031_	Leucyl-tRNA synthetase (similar to CDC60;)	[J]	6.1.1.4
c_1050_	Translation initiation factor 2, alpha subunit (eIF-2alpha) (similar to SUI2;)	[J]	-
c_1074_	Regulator of ribosome synthesis (similar to RRS1;)	[J]	-
c_1076_	Protein required for biogenesis of the ribosomal 60S subunit (similar to RPF2;)	[J]	-
c_1105_	Translation initiation factor 6 (eIF-6) (similar to TIF6;)	[J]	-
c_1107_	Predicted exosome subunit (similar to SDO1;)	[J]	-
c_1136_	Exosome 3'-5' exoribonuclease complex, subunit PM/SCL-100 (Rrp6) (similar to RRP6;)	[J]	-
c_1139_	RNA binding/translational regulation protein of the SUA5 family (similar to SUA5;)	[J]	-
c_1153_	Predicted pseudouridylate synthase	[J]	-
c_1329_	Predicted RNA methylase	[J]	2.1.1.72
c_190_	eukaryotic translation initiation factor 4E	[J]	-
c_2031_	Translation initiation factor 4F, ribosome/mRNA-bridging subunit (eIF-4G) (similar to TIF4632; TIF4631;)	[J]	-
c_328_	Exosomal 3'-5' exoribonuclease complex, subunit Rrp44/Dis3 (similar to SSD1; DIS3;)	[J]	3.1.13.1
c_362_	60S ribosomal protein L13a (similar to RPL16B; RPL16A;)	[J]	-
c_391_	40S ribosomal protein S12 (similar to RPS12;)	[J]	-
c_410_	40S ribosomal protein S23 (similar to RPS23B; RPS23A;)	[J]	-
c_414_	60S ribosomal protein L22 (similar to RPL17B; RPL17A;)	[J]	-
c_434_	60s ribosomal protein L2/L8 (similar to RPL2B; RPL2A;)	[J]	-
c_440_	Seryl-tRNA synthetase (similar to SES1; DIA4;)	[J]	6.1.1.11
c_444_	40S ribosomal protein S2/30S ribosomal protein S5 (similar to RPS2;)	[J]	-
c_445_	Threonyl-tRNA synthetase (similar to THS1; MST1;)	[J]	6.1.1.3
c_454_	40S ribosomal protein SA (P40)/Laminin receptor 1 (similar to RPS0B; RPS0A;)	[J]	-
c_459_	40S ribosomal protein S7 (similar to RSM7; RPS5;)	[J]	-
c_468_	Diphthamide biosynthesis protein (similar to DPH2; DPH1;)	[J]	-
c_490_	40S ribosomal protein S14 (similar to RPS14B; RPS14A;)	[J]	-
c_493_	N6-DNA-methyltransferase (similar to MTQ2;)	[J]	2.1.1.33
c_494_	40S ribosomal protein S18 (similar to SWS2; RPS18B; RPS18A;)	[J]	-
c_495_	60S ribosomal protein L14/L17/L23 (similar to RPL23B; RPL23A; MRPL38;)	[J]	-
c_501_	40S ribosomal protein S25 (similar to RPS25B; RPS25A;)	[J]	-
c_502_	40S ribosomal protein S15 (similar to RPS15;)	[J]	-
c_520_	Pseudouridine synthase (similar to PUS4; CBF5;)	[J]	-
c_524_	60S ribosomal protein L7 (similar to RPL7B; RPL7A; RLP7;)	[J]	-
c_533_	Predicted translation initiation factor related to eIF-3a	[J]	-
c_542_	Translation initiation factor 5B (eIF-5B) (similar to FUN12;)	[J]	-
c_557_	40S ribosomal protein S4 (similar to RPS4B; RPS4A;)	[J]	-
c_559_	60S ribosomal protein L3 and related proteins (similar to RPL3;)	[J]	-
c_565_	40S ribosomal protein S16 (similar to RPS16B; RPS16A;)	[J]	-
c_577_	40s ribosomal protein S26 (similar to RPS26B; RPS26A;)	[J]	-
c_5882_	Translation initiation factor 5A (eIF-5A) (similar to HYP2; ANB1;)	[J]	-
c_589_	60S ribosomal protein L37 (similar to RPL43B; RPL43A;)	[J]	-
c_590_	40S ribosomal protein S19 (similar to RPS19B; RPS19A;)	[J]	-
c_610_	40S ribosomal protein S15/S22 (similar to RPS22B; RPS22A;)	[J]	-
c_615_	60S ribosomal protein L11 (similar to RPL11B; RPL11A;)	[J]	-
c_616_	60S ribosomal protein L35 (similar to RPL35B; RPL35A;)	[J]	-
c_623_	60s ribosomal protein L18 (similar to RPL18B; RPL18A;)	[J]	-
c_628_	Glycyl-tRNA synthetase and related class II tRNA synthetase (similar to GRS2; GRS1;)	[J]	6.1.1.14
c_631_	40s ribosomal protein s10 (similar to RPS10B; RPS10A;)	[J]	-
c_634_	small nucleolar RNP component GAR1 (similar to GAR1;)	[J]	-
c_636_	40S ribosomal protein S3A (similar to RPS1B; RPS1A;)	[J]	-
c_642_	Translation initiation factor 1A (eIF-1A) (similar to TIF11;)	[J]	-
c_645_	60s ribosomal protein L34 (similar to RPL34B; RPL34A;)	[J]	-
c_646_	60S acidic ribosomal protein P2 (similar to RPP2B; RPP2A;)	[J]	-
c_648_	40S ribosomal protein S6 (similar to RPS6B; RPS6A;)	[J]	-
c_649_	60S ribosomal protein L21 (similar to RPL21B; RPL21A;)	[J]	-
c_655_	Translation initiation factor 1 (eIF-1/SUI1) (similar to SUI1;)	[J]	-
c_656_	tRNA splicing endonuclease SEN2 (similar to SEN2;)	[J]	3.1.27.9
c_664_	60s ribosomal protein L10 (similar to RPL10;)	[J]	-
c_667_	60S ribosomal protein L18A (similar to RPL20B; RPL20A;)	[J]	-
c_669_	60s ribosomal protein L15 (similar to RPL15B; RPL15A;)	[J]	-
c_672_	60S ribosomal protein L37	[J]	-
c_673_	40S ribosomal protein S2 (similar to RPL12B; RPL12A;)	[J]	-
c_681_	40S ribosomal protein S17 (similar to RPS17B; RPS17A;)	[J]	-
c_691_	40S ribosomal protein S28 (similar to RPS28B; RPS28A;)	[J]	-
c_695_	Alanyl-tRNA synthetase (similar to ALA1;)	[J]	6.1.1.7
c_703_	60S ribosomal protein L36 (similar to RPL36B; RPL36A;)	[J]	-
c_707_	60S ribosomal protein L5 (similar to RPL5;)	[J]	-
c_711_	60S ribosomal protein L26 (similar to RPL26B; RPL26A;)	[J]	-
c_713_	60S Ribosomal protein L13 (similar to RPL13B; RPL13A;)	[J]	-
c_714_	40S ribosomal protein S8 (similar to RPS8B; RPS8A;)	[J]	-
c_726_	Predicted RNA-binding protein with PUA domain (similar to TMA20;)	[J]	-
c_729_	Cysteinyl-tRNA synthetase	[J]	6.1.1.16
c_738_	60s ribosomal protein L6 (similar to RPL6B; RPL6A;)	[J]	-
c_747_	60S ribosomal protein L10A (similar to RPL1B; RPL1A;)	[J]	-
c_765_	60S ribosomal protein L35A/L37 (similar to RPL33B; RPL33A;)	[J]	-
c_767_	60s ribosomal protein L15/L27 (similar to RPL28;)	[J]	-
c_769_	60S ribosomal protein L30 (similar to RPL30;)	[J]	-
c_778_	40S ribosomal protein S11 (similar to RPS11B; RPS11A;)	[J]	-
c_798_	tRNA methyltransferase (similar to TRM1;)	[J]	2.1.1.32
c_808_	60S ribosomal protein L44 (similar to RPL42B; RPL42A;)	[J]	-
c_816_	tRNA nucleotidyltransferase/poly(A) polymerase (similar to CCA1;)	[J]	2.7.7.25
c_821_	60S ribosomal protein L32 (similar to RPL32;)	[J]	-
c_829_	NMD protein affecting ribosome stability and mRNA decay (similar to NMD3;)	[J]	-
c_830_	60S ribosomal protein L9 (similar to RPL9B; RPL9A;)	[J]	-
c_850_	60S ribosomal protein L22 (similar to RPL22B; RPL22A;)	[J]	-
c_852_	40S ribosomal protein S20 (similar to RPS20;)	[J]	-
c_867_	Tyrosyl-tRNA synthetase, cytoplasmic (similar to TYS1;)	[J]	6.1.1.1
c_876_	40S ribosomal protein S3 (similar to RPS3;)	[J]	-
c_883_	40S ribosomal protein S13 (similar to RPS13;)	[J]	-
c_891_	Ribosome biogenesis protein NIP7 (similar to NIP7;)	[J]	-
c_901_	Peptide chain release factor 1 (eRF1) (similar to SUP45;)	[J]	-
c_919_	Meiotic cell division protein Pelota/DOM34 (similar to DOM34;)	[J]	-
c_932_	RNA-binding protein required for biogenesis of the ribosomal 60S subunit (similar to BRX1;)	[J]	-
c_939_	Protein required for 18S rRNA maturation and 40S ribosome biogenesis (similar to EMG1;)	[J]	-
c_953_	Diphthine synthase (similar to DPH5;)	[J]	2.1.1.98
c_969_	tRNA-binding protein (similar to ARC1;)	[J]	6.1.1.20
c_333_	Exosomal 3'-5' exoribonuclease complex subunit Rrp40 (similar to RRP40;)/ Exosomal 3'-5' exoribonuclease complex, subunit Rrp4 (similar to RRP4;)	[J] ,[A]	-
c_175_	60S ribosomal protein / Box H/ACA snoRNP component, involved in ribosomal RNA pseudouridinylation	[J] ,[A]	-
c_130_	tRNA cytosine-5-methylases and related enzymes of the NOL1/NOP2/sun superfamily /Proliferation-associated nucleolar protein (NOL1)	[J] ,[A] ,[D]	2.1.1.29,2.1.1.-
c_139_	Translation elongation factor 2/ribosome biogenesis protein RIA1 and related proteins (similar to RIA1;)/Elongation factor 2 (similar to EFT2; EFT1;)	[J]	-
c_217_	tRNA-dihydrouridine synthase (similar to DUS4; DUS1;)	[J]	1.3.3.1
c_237_	Pseudouridylate synthase	[J]	5.4.99.12
c_249_	Exosomal 3'-5' exoribonuclease complex, and related exoribonucleases	[J]	2.7.7.56
c_299_	Translation initiation factor	[J]	-
c_316_	60S acidic ribosomal protein P0 (similar to RPP0;)	[J]	-
c_481_	Phenylalanyl-tRNA synthetase, beta subunit (similar to FRS2;)	[J]	6.1.1.20
c_54_	protein containing Ubiquitin	[J]	3.4.19.12
c_588_	Arginyl-tRNA synthetase (similar to MSR1;)	[J]	6.1.1.19
c_962_	Phenylalanyl-tRNA synthetase beta subunit (similar to FRS1;)	[J]	6.1.1.20
c_153_	Glutamyl-tRNA synthetase / Prolyl-tRNA synthetase	[J]	6.1.1.15,6.1.1.17,6.1.1.18
c_167_	Valyl-tRNA synthetase (similar to VAS1;)/Isoleucyl-tRNA synthetase (similar to ILS1;)	[J]	6.1.1.9,6.1.1.5
c_77_	Translation initiation factor 2, gamma subunit (eIF-2gamma; GTPase) (similar to GCD11;)/Polypeptide release factor 3 (similar to SUP35;)/Translation elongation factor EF-1 alpha/Tu (similar to TEF2; TEF1;)	[J]	-
c_92_	Asparaginyl-tRNA synthetase /Lysyl-tRNA synthetase (class II)	[J]	6.1.1.22,6.1.1.12,6.1.1.6
c_7635_	TPR repeat-containing protein (similar to SGT2;)	[J] ,[R]	-
c_305_	GTP-binding protein AARP2 involved in 40S ribosome biogenesis	[J] ,[S]	-
c_828_	Ubiquitin-like/40S ribosomal S30 protein fusion (similar to RPS30B; RPS30A;)	[JO]	-
c_926_	Protein involved in the nuclear export of pre-ribosomes (similar to NOC3;)	[JU]	-
c_1005_	Transcription initiation factor TFIID, subunit TAF10 (also component of histone acetyltransferase SAGA) (similar to TAF10;)	[K]	-
c_1008_	Transcription initiation factor IIE, beta subunit (similar to TFA2;)	[K]	-
c_1032_	Transcription initiation factor TFIID, subunit TAF11 (similar to TAF11;)	[K]	-
c_1039_	Transcription initiation factor IIE, alpha subunit (similar to TFA1;)	[K]	-
c_1041_	RNA polymerase subunit K (similar to RPO26;)	[K]	2.7.7.6
c_1093_	Predicted RNA polymerase III subunit C17 (similar to RPC17;)	[K]	2.7.7.6
c_1111_	Transcription elongation factor SPT4 (similar to SPT4;)	[K]	-
c_1120_	RNA polymerase subunit 8 (similar to RPB8;)	[K]	-
c_1121_	RNA polymerase II, fourth largest subunit (similar to RPB4;)	[K]	2.7.7.6
c_1128_	DNA-directed RNA polymerase, subunit RPB10 (similar to RPB10;)	[K]	2.7.7.6
c_1167_	RNA polymerase III transcription factor (TF)IIIC subunit (similar to TFC1;)	[K]	-
c_1179_	Polycomb enhancer protein, EPC (similar to EPL1;)	[K]	-
c_1222_	Transcription initiation factor IIF, large subunit (RAP74) (similar to TFG1;)	[K]	-
c_1267_	TATA box binding protein (TBP)-associated factor, RNA polymerase II (similar to TAF4;)	[K]	-
c_129_	GATA-4/5/6 transcription factors (similar to SRD1; GZF3; GLN3; GAT4; GAT3; ECM23; DAL80;)	[K]	-
c_1330_	E2F/DP transcription factor	[K]	-
c_1685_	TFIIF-interacting CTD phosphatase, including NLI-interacting factor (involved in RNA polymerase II regulation) (similar to PSR2; PSR1; NEM1;)	[K]	-
c_2034_	RNA polymerase III transcription factor TFIIIC (similar to TFC4;)	[K]	-
c_2275_	Nuclear receptor coregulator SMRT/SMRTER, contains Myb-like domains (similar to SNT1;)	[K]	-
c_327_	RNA polymerase	[K]	2.7.7.6
c_515_	Transcription factor E2F/dimerization partner (TDP)	[K]	-
c_555_	TATA-box binding protein (TBP), component of TFIID and TFIIIB (similar to SPT15;)	[K]	-
c_600_	Paf1/RNA polymerase II complex, RTF1 component (involved in regulation of TATA box-binding protein) (similar to RTF1;)	[K]	-
c_657_	CCR4-NOT transcriptional regulation complex	[K]	-
c_658_	Regulator of arginine metabolism and related MADS box-containing transcription factors (similar to MCM1; ARG80;)	[K]	-
c_708_	RNA polymerase II transcription initiation factor TFIIA, large chain (similar to TOA1;)	[K]	-
c_763_	RNA polymerase III, subunit C34 (similar to RPC34;)	[K]	2.7.7.6
c_800_	Transcription initiation factor TFIID, subunit TAF9 (also component of histone acetyltransferase SAGA) (similar to TAF9;)	[K]	-
c_813_	Transcription initiation factor TFIID, subunit TAF1	[K]	3.4.23.2
c_846_	CCAAT-binding factor, subunit B (HAP2)	[K]	-
c_879_	Transcription initiation factor TFIID, subunit TAF6 (also component of histone acetyltransferase SAGA) (similar to TAF6;)	[K]	-
c_886_	MOT2 transcription factor (similar to MOT2;)	[K]	-
c_938_	RNA polymerase II transcriptional regulation mediator (similar to MED6;)	[K]	-
c_948_	Transcription initiation factor TFIIIB, Bdp1 subunit (similar to BDP1;)	[K]	-
c_954_	RNA polymerase, 25-kDa subunit (common to polymerases I, II and III) (similar to RPB5;)	[K]	2.7.7.6
c_955_	Transcription initiation factor IIA, gamma subunit (similar to TOA2;)	[K]	-
c_958_	Transcription initiation factor TFIID, subunit TAF7 (similar to TAF7;)	[K]	-
c_986_	RNA polymerase II transcription elongation factor DSIF/SUPT5H/SPT5 (similar to SPT5;)	[K]	-
c_2037_	protein containing WD40 repeat, subgroup, WD40/YVTN repeat-like-containing domain	[BK]	2.3.1.48
c_105_	TFIIF-interacting CTD phosphatase, including NLI-interacting factor (involved in RNA polymerase II regulation)	[K]	3.1.3.16
c_163_	Heat shock transcription factor (similar to SKN7; SFL1; MGA1; HSF1; HMS2;)	[K]	-
c_220_	CCAAT-binding factor, subunit A (HAP3)/ Class 2 transcription repressor NC2, beta subunit (Dr1) (similar to NCB2;)	[K]	-
c_227_	Class 2 transcription repressor NC2, alpha subunit (DRAP1) (similar to BUR6;)orf_2543 CCAAT-binding factor, subunit C (HAP5) (similar to HAP5;)	[K]	2.7.7.7
c_245_	Transcription initiation factor TFIIIB	[K]	-
c_317_	DNA-directed RNA polymerase subunit E' (similar to RPB7;)	[K]	2.7.11.23,2.7.7.6
c_321_	DNA-directed RNA polymerase, subunit L	[K]	2.7.7.6
c_406_	Transcription initiation factor IID subunit (similar to TAF13;)/Histone acetyltransferase PCAF/SAGA, subunit SUPT3H/SPT3 (similar to SPT3;)	[K]	-
c_661_	Negative regulator of transcription (similar to CDC39;)	[K]	-
c_43_	Transcription factor of the Forkhead/HNF3 family (similar to HCM1; FKH2; FKH1; FHL1;)	[K]	-
c_157_	RNA polymerase	[K]	2.7.7.6
c_98_	Transcription elongation factor TFIIS/Cofactor of enhancer-binding protein /RNA polymerase	[K]	2.7.7.6
c_146_	RNA polymerase II, large subunit (similar to RPO21;)	[K]	2.7.7.6
c_197_	Putative transcription factor FET5/GTPase XAB1, interacts with DNA repair protein XPA (similar to NPA3;)	[K] ,[L]	3.6.1.3
c_882_	Histone chaperone involved in gene silencing (similar to ASF1;)	[KB]	-
c_1025_	Predicted transcriptional regulator (similar to CDC36;)	[KDR]	1.1.1.49
c_1026_	RNA polymerase II transcription initiation/nucleotide excision repair factor TFIIH, subunit TFB2 (similar to TFB2;)	[KL]	-
c_1073_	RNA polymerase II transcription initiation/nucleotide excision repair factor TFIIH, subunit TFB4 (similar to TFB4;)	[KL]	-
c_1217_	Transcriptional regulator SOH1 (similar to SOH1;)	[KL]	-
c_824_	RNA polymerase II transcription initiation/nucleotide excision repair factor TFIIH, 3'-5' helicase subunit SSL2 (similar to SSL2;)	[KL]	3.6.4.12
c_880_	RNA polymerase II transcription initiation/nucleotide excision repair factor TFIIH, subunit SSL1 (similar to SSL1;)	[KL]	-
c_172_	RNA polymerase II transcription initiation/nucleotide excision repair factor TFIIH, 5'-3' helicase subunit RAD3 (similar to RAD3;)/Helicase of the DEAD superfamily	[KL]	3.6.4.12,3.6.4.13
c_983_	Nucleosome-binding factor SPN, POB3 subunit (similar to POB3;)	[KLB]	-
c_1052_	Uracil DNA glycosylase (similar to UNG1;)	[L]	3.2.2.27
c_1055_	Origin recognition complex, subunit 2 (similar to ORC2;)	[L]	-
c_1083_	Structure-specific endonuclease ERCC1-XPF, ERCC1 component (similar to RAD10;)	[L]	-
c_1165_	DNA excision repair protein XPA/XPAC/RAD14 (similar to RAD14;)	[L]	-
c_1174_	Predicted alpha-helical protein, potentially involved in replication/repair (similar to SLD5;)	[L]	-
c_1227_	Major apurinic/apyrimidinic endonuclease/3'-repair diesterase APN1 (similar to APN1;)	[L]	3.1.21.2,4.2.99.18
c_1497_	Nucleotide excision repair factor NEF2, RAD4/CUT5 component (similar to DPB11;)	[L]	-
c_1600_	DNA replication factor/protein phosphatase inhibitor SET/SPR-2 (similar to VPS75;)	[L]	-
c_189_	3'-5' exonuclease (similar to RNH70; REX3;)	[L]	3.1.13.1
c_488_	Oxidation resistance protein (similar to OXR1;)	[L]	-
c_516_	Origin recognition complex, subunit 1, and related proteins (similar to SIR3; ORC1;)	[L]	-
c_571_	Endonuclease III (similar to NTG2; NTG1;)	[L]	4.2.99.18
c_700_	DNA topoisomerase III alpha (similar to TOP3;)	[L]	5.99.1.2
c_7606_	DNA polymerase delta, regulatory subunit 55 (similar to POL31;)	[L]	2.7.7.7
c_779_	Single-stranded DNA-binding replication protein A (RPA), large (70 kD) subunit and related ssDNA-binding proteins (similar to RFA1;)	[L]	-
c_860_	TatD-related DNase	[L]	-
c_861_	Single-stranded DNA-binding replication protein A (RPA), medium (30 kD) subunit (similar to RFA2;)	[L]	-
c_905_	DNA polymerase delta processivity factor (proliferating cell nuclear antigen) (similar to POL30;)	[L]	-
c_916_	DNA repair exonuclease MRE11 (similar to MRE11;)	[L]	-
c_927_	Ribonuclease HI (similar to RNH201;)	[L]	3.1.26.4
c_929_	Structure-specific endonuclease ERCC1-XPF, catalytic component XPF/ERCC4 (similar to RAD1;)	[L]	-
c_968_	DNA repair and recombination protein RAD52/RAD22 (similar to RAD59; RAD52;)	[L]	-
c_980_	Catalytic subunit of the meiotic double strand break transesterase	[L]	5.99.1.3
c_992_	Eukaryotic-type DNA primase, large subunit (similar to PRI2;)	[L]	-
c_313_	DNA helicase, TBP-interacting protein (similar to RVB1;)/ DNA helicase TIP49, TBP-interacting protein (similar to RVB2;)	[L] ,[K]	3.6.4.12
c_23_	SNF2 family DNA-dependent ATPase domain-containing protein	[KL][B]	3.6.4.12,3.6.4.13
c_920_	DNA repair protein RAD50, ABC-type ATPase/SMC superfamily (similar to RAD50;)	[L]	3.6.-.-
c_925_	Eukaryotic-type DNA primase, catalytic (small) subunit (similar to PRI1;)	[L]	-
c_68_	DNA helicase/ tRNA-splicing endonuclease positive effector (SEN1)/RNA helicase nonsense mRNA reducing factor (pNORF1) (similar to NAM7; ECM32;)	[L],[A]	3.6.4.12,3.6.4.13
c_121_	exonuclease	[L]	3.1.-.-3.1.-.-
c_176_	DNA mismatch repair protein	[L]	2.7.13.3,2.7.11.1
c_183_	DNA polymerase alpha, catalytic subunit (similar to POL1;)	[L]	2.7.7.7
c_373_	ATP-dependent DNA ligase I (similar to CDC9;)	[L]	6.5.1.1
c_811_	DNA polymerase alpha-primase complex, polymerase-associated subunit B (similar to POL12;)	[L]	2.7.7.7
c_60_	Replication factor	[DL]	2.7.7.7
c_99_	protein containing DNA mismatch repair protein MutS	[L]	-
c_48_	DNA replication licensing factor	[L]	3.6.1.3
c_552_	5'-3' exonuclease HKE1/RAT1 (similar to RAT1;)	[LA]	-
c_1067_	Telomerase catalytic subunit/reverse transcriptase TERT (similar to EST2;)	[LB]	2.7.7.49
c_1476_	Protein kinase essential for the initiation of DNA replication (similar to DBF4;)	[LD]	-
c_89_	Extracellular protein SEL-1 and related proteins (similar to SKT5; SHC1; HRD3; ACK1;)	[MOT]	3.5.2.6
c_1023_	Predicted RNA-binding protein Nob1p involved in 26S proteasome assembly (similar to NOB1;)	[O]	-
c_1044_	26S proteasome regulatory complex, subunit RPN9/PSMD13 (similar to RPN9;)	[O]	-
c_1237_	ubiquitin ligase (similar to ASR1;)	[O]	-
c_1244_	Molecular chaperone (DnaJ superfamily)	[O]	-
c_1255_	Predicted RING-containing E3 ubiquitin ligase	[O]	6.3.2.-
c_1399_	Protein geranylgeranyltransferase type II, alpha subunit (similar to BET4;)	[O]	-
c_1500_	Predicted ubiquitin ligase (similar to PSH1;)	[O]	-
c_1706_	Molecular chaperone (DnaJ superfamily) (similar to SIS1; JJJ3; JJJ2; HLJ1;)	[O]	-
c_218_	Subtilisin-related protease/Vacuolar protease B (similar to YSP3; PRB1;); Protein containing Proteinase inhibitor I9, subtilisin propeptide	[O]	3.4.21.48,3.4.21.64
c_2255_	Farnesyl cysteine-carboxyl methyltransferase (similar to STE14;)	[O]	2.1.1.100
c_303_	Glutathione peroxidase (similar to HYR1; GPX2; GPX1;)	[O]	1.11.1.12
c_324_	26S proteasome regulatory complex, subunit RPN11 (similar to RPN11;)	[O]	3.4.25.1
c_330_	Protein geranylgeranyltransferase type II, beta subunit (similar to BET2;)	[O]	2.5.1.60
c_331_	Zuotin and related molecular chaperones (DnaJ superfamily)	[O]	-
c_345_	Multifunctional chaperone (14-3-3 family) (similar to BMH2; BMH1;)	[O]	-
c_372_	ubiquitin ligase interacting with arginine methyltransferase (similar to GIS2; AIR2; AIR1;)	[O]	-
c_374_	Protease, Ulp1 family (similar to ULP1;): Protein containing Peptidase C48, SUMO/Sentrin/Ubl1	[O]	3.4.22.68
c_395_	proteasome regulatory complex, subunit RPN8/PSMD7 (similar to RPN8;)	[O]	-
c_491_	26S proteasome regulatory complex, subunit RPN6/PSMD11 (similar to RPN6;)	[O]	-
c_503_	Mitochondrial sulfhydryl oxidase involved in the biogenesis of cytosolic Fe/S proteins (similar to ERV2; ERV1;)	[O]	1.8.3.2
c_549_	26S proteasome regulatory complex, subunit RPN5/PSMD12 (similar to RPN5;)	[O]	-
c_550_	Ubiquitin fusion degradation protein-2 (similar to UFD2;)	[O]	-
c_569_	Predicted metalloprotease with chaperone activity (RNAse H/HSP70 fold) (similar to KAE1;); Protein containing Peptidase M22, glycoprotease	[O]	3.4.24.57
c_578_	26S proteasome regulatory complex, subunit RPN7/PSMD6 (similar to RPN7;)	[O]	3.4.25.1
c_579_	ubiquitin thiolesterase; ubiquitinyl hydrolase	[O]	3.1.2.15,3.4.19.12
c_582_	SCF ubiquitin ligase, Skp1 component (similar to SKP1;)	[O]	-
c_751_	ubiquitin ligase (similar to SAN1; HRD1;)	[O]	6.3.2.19
c_755_	Ubiquitin fusion-degradation protein (similar to UFD1;)	[O]	-
c_773_	Chaperone HSP104 and related ATP-dependent Clp proteases (similar to HSP78; HSP104;)	[O]	3.4.21.53
c_7734_	Beta-tubulin folding cofactor C	[O]	-
c_908_	Gpi-anchor transamidase (similar to GPI8;); Protein containing Peptidase C13, legumain	[O]	3.4.22.34
c_923_	26S proteasome regulatory complex, subunit RPN2/PSMD1 (similar to RPN2;)	[O]	-
c_931_	predicted ubiquitin ligase	[O]	-
c_947_	Predicted ubiquitin ligase containing RING finger, subunit of transcription/repair factor TFIIH and CDK-activating kinase assembly factor (similar to TFB3;)	[O]	-
c_950_	Predicted ubiquitin ligase (similar to MPE1;)	[O]	6.3.2.19
c_957_	26S proteasome regulatory complex, subunit RPN10/PSMD4 (similar to RPN10;)	[O]	-
c_960_	26S proteasome regulatory complex, subunit RPN3/PSMD3 (similar to RPN3;)	[O]	-
c_348_	Predicted RNA-binding protein Pno1p interacting with Nob1p and involved in 26S proteasome assembly (similar to PNO1;)/ rRNA processing protein (similar to KRR1;)	[O] ,[JD]	-
c_140_	SMT3/SUMO-activating complex, catalytic component UBA2 (similar to UBA2;)/ protein containing UBA/THIF-type NAD/FAD binding fold, NAD(P)-binding domain, Molybdenum cofactor biosynthesis, MoeB/ Ubiquitin activating enzyme UBA1 (similar to UBA1;)	[O]	6.3.2.-
c_259_	Molecular chaperone (HSP90 family) (similar to HSP82; HSC82;)	[O]	-
c_302_	RAB proteins geranylgeranyltransferase component A (RAB escort protein) (similar to MRS6; GDI1;)	[O]	-
c_415_	26S proteasome regulatory complex, subunit RPN1/PSMD2 (similar to RPN1;)	[O]	-
c_5757_	Thioredoxin/protein disulfide isomerase	[O]	1.8.1.8,5.3.4.1
c_70_	Molecular chaperone (DnaJ superfamily) (similar to YDJ1; XDJ1; SCJ1; APJ1;)	[O]	-
c_805_	Deoxyhypusine synthase (similar to DYS1;)	[O]	2.5.1.46
c_86_	predicted ubiquitin ligase	[O]	6.3.2.19
c_6285_	N-arginine dibasic convertase NRD1 and related Zn2+-dependent endopeptidases, insulinase superfamily (similar to STE23; AXL1;)	[O]	3.4.24.56
c_29_	Protein containing Peptidase C19, ubiquitin hydrolase	[O]	3.4.19.12,3.1.2.15
c_55_	Molecular chaperones HSP70/HSC70, HSP70 superfamily	[O]	3.6.1.3
c_117_	Glutaredoxin and related proteins	[O]	-
c_21_	ubiquitin-protein ligase (similar to UBC5; UBC4; UBC13; PEX4;)	[O]	6.3.2.19
c_37_	Chaperonin complex component	[O]	-
c_13_	26S proteasome regulatory complex	[O]	3.6.4.10,3.6.1.3,3.4.25.1, 3.6.4.3,3.6.4.6
c_19_	proteasome, regulatory subunits	[O]	3.4.25.1
c_35_	ubiquitin protein ligase	[O]	6.3.2.19
c_40_	Ran-binding protein RANBP1 and related RanBD domain proteins	[O] ,[U]	5.2.1.8
c_403_	Predicted ubiquitin ligase	[O]	-
c_6131_	Synaptic vesicle protein EHS-1 and related EH domain proteins (similar to TAX4; PAN1; IRS4; END3; EDE1;)	[O] ,[Z] ,[TU]	-
c_400_	ATP binding protein (similar to PLP1;); Protein containing Thioredoxin domain	[OC]	-
c_419_	Ubiquitin-like protein (similar to DSK2;)	[OR]	-
c_525_	Endoplasmic reticulum membrane-associated oxidoreductin involved in disulfide bond formation (similar to ERO1;)	[OU]	-
c_1271_	Mitochondrial matrix protein frataxin, involved in Fe/S protein biosynthesis (similar to YFH1;)	[P]	-
c_682_	The Mg2+ Transporter-E (MgtE) Family [9.A.19]	[P]	-	transporter
c_277_	Glutathione synthetase (similar to GSH2;)	[Q]	6.3.2.3
c_1016_	Ngg1-interacting factor 3 protein NIF3L1 (similar to NIF3;)	[R]	-
c_1024_	Protein involved in cell differentiation/sexual development (similar to CAF40;)	[R]	-
c_1030_	Uncharacterized conserved protein, contains CCCH-type Zn-finger (similar to TMA46;)	[R]	-
c_1047_	Methyltransferase-like protein (similar to TRM8;)	[R]	2.1.1.33
c_1053_	WD40-like repeat containing protein	[R]	-
c_1101_	Serine/threonine protein kinase (similar to BUD32;)	[R]	3.4.24.57,2.7.11.1
c_1116_	Ribosome Assembly protein (similar to RRB1;)	[R]	-
c_1230_	Predicted helicase, DEAD-box superfamily	[R]	3.6.4.13
c_1346_	Zn-finger protein (similar to HOT13;)	[R]	-
c_1428_	Predicted hydrolases or acyltransferases (alpha/beta hydrolase superfamily)	[R]	-
c_1585_	WD40 repeat protein	[R]	-
c_1659_	Protein involved in DNA repair (similar to MMS21;)	[R]	-
c_192_	hypothetical membrane protein	[R]	-
c_20_	protein containing Homeodomain-like, Homeodomain-related	[R]	-
c_2014_	C2H2 Zn-finger protein	[R]	-
c_360_	PHD finger protein BR140/LIN-49 (similar to SNT2; NTO1;)	[R]	-
c_404_	Predicted Zn-finger protein	[R]	-
c_417_	Metallopeptidase (similar to MAP2;); Protein containing Peptidase M24, structural domain	[R]	3.4.11.18
c_423_	Ca2+-dependent lipid-binding protein CLB1/vesicle protein vp115/Granuphilin A, contains C2 domain (similar to TCB3; TCB2; TCB1;)	[R]	-
c_504_	Predicted GTP-binding protein (ODN superfamily) (similar to YLF2; OLA1;)	[R]	-
c_53_	Aldo/keto reductase family proteins (similar to YPR1; GRE3; GCY1; ARA1;)	[R]	1.1.1.21,1.1.1.2
c_599_	Uncharacterized conserved protein with similarity to predicted ATPase of the PP-loop superfamily (similar to NCS6;)	[R]	-
c_626_	Protein tyrosine phosphatase-like protein PTPLA (contains Pro instead of catalytic Arg) (similar to PHS1;)	[R]	-
c_629_	putative nucleolar transformer 2-like protein	[R]	-
c_643_	small RNA-binding pol III transcript stabilizing-like protein	[R]	-
c_66_	Rab6 GTPase activator GAPCenA and related TBC domain proteins (similar to GYP5; GYL1;)	[R]	3.1.21.4
c_675_	Uncharacterized protein PSP1 (suppressor of DNA polymerase alpha mutations in yeast) (similar to PSP1;)	[R]	-
c_732_	CCCH-type Zn-finger protein (similar to TIS11;)	[R]	-
c_745_	Predicted RNA-binding protein	[R]	-
c_752_	Predicted starch-binding protein (similar to PHO81; GDE1;)	[R]	3.1.4.46
c_761_	GTP-binding protein CRFG/NOG1 (ODN superfamily) (similar to NOG1;)	[R]	-
c_790_	Predicted esterase of the alpha-beta hydrolase superfamily (Neuropathy target esterase), contains cAMP-binding domains (similar to NTE1;)	[R]	3.1.1.5
c_796_	aminopeptidase of the M17 family	[R]	3.4.11.1,3.4.11.5
c_801_	Tub family proteins	[R]	-
c_856_	zinc finger domain-containing protein (similar to ZPR1;)	[R]	-
c_884_	Predicted protein carboxyl methylase (similar to BUD23;)	[R]	2.1.1.144
c_889_	Uncharacterized conserved protein related to ribosomal protein S8E (similar to NSA2;)	[R]	-
c_934_	Predicted P-loop ATPase fused to an acetyltransferase (similar to KRE33;)	[R]	2.3.1.128
c_994_	WD40 repeat protein (similar to ENP2;)	[R]	-
c_1707_	orf_1137 FOG: RRM domain (similar to WHI4; WHI3; TIF3; SBP1; RIM4; PUB1; NOP12; NGR1; NAM8; NAB6; NAB3; MUD1; MRN1; LHP1; HRB1; GBP2; CWC2;)orf_1456 Polyadenylate-binding protein (RRM superfamily) (similar to PES4; PAB1; MIP6;)orf_1529 Splicing factor RNPS1, SR protein superfamily (similar to SGN1;)orf_1726 RNA-binding protein (RRM superfamily) (similar to MRD1;)orf_1780 Nuclear cap-binding prote…	[R] ,[AJ]	-
c_138_	Nucleolar GTPase (similar to NOG2;)/ Predicted GTP-binding protein MMR1 (similar to LSG1;)	[R]	-
c_1606_	Serine/threonine protein kinase	[R]	2.7.11.1
c_267_	putative transporter	[R]	-	transporter
c_352_	Uncharacterized proteins of PilT N-term./Vapc superfamily (similar to UTP23;)/ Predicted nucleic-acid-binding protein, contains PIN domain (similar to FCF1;)	[R]	-
c_361_	Metalloprotease (similar to STE24); protein containing Peptidase M48	[R]	3.4.24.84
c_706_	Predicted metal-dependent hydrolase (beta-lactamase superfamily) (similar to TRZ1;)	[R]	3.1.26.11
c_382_	AAA ATPase containing von Willebrand factor type A (vWA) domain (similar to MDN1;)	[R] ,[L]	-
c_125_	Predicted N-acetyltransferase	[R]	2.3.1.88,2.3.1.-
c_2_	zinc finger domain-containing protein	[R]	-
c_50_	Ankyrin repeat and DHHC-type Zn-finger domain containing proteins (similar to AKR2; AKR1;)	[R]	2.3.1.-,2.3.1.50
c_112_	GTPase-activating protein	[R] ,[U]	-
c_1006_	Uncharacterized conserved protein (similar to NSE4;)	[S]	-
c_1012_	WD40 repeat-containing protein (similar to PWP1;)	[S]	-
c_1020_	Uncharacterized conserved protein (similar to KTI11;)	[S]	-
c_1037_	Protein DRE2, required for cell viability (similar to DRE2;)	[S]	-
c_1089_	Uncharacterized conserved protein (similar to PSF2;)	[S]	-
c_1123_	Uncharacterized conserved membrane protein (similar to BRR6; BRL1;)	[S]	-
c_1137_	Uncharacterized conserved protein (similar to IES6;)	[S]	-
c_1176_	Uncharacterized Zn ribbon-containing protein (similar to ELF1;)	[S]	-
c_1264_	protein contaning Peptidase C65, otubain	[S]	3.4.19.12
c_1349_	Predicted membrane protein	[S]	-
c_1562_	Uncharacterized conserved protein, contains RtcB domain	[S]	-
c_1592_	Uncharacterized conserved protein	[S]	-
c_430_	type 2 peptidyl-tRNA hydrolase	[S]	3.1.1.29
c_5746_	membrane associated phosphatidic acid phosphatase	[S]	3.6.1.43,3.1.3.-
c_5759_	Predicted membrane protein (similar to DFM1; DER1;)	[S]	-
c_630_	putative peptidase	[S]	-
c_660_	Predicted membrane protein (similar to PER1;)	[S]	-
c_8108_	Uncharacterized conserved protein (similar to ESF1;)	[S]	-
c_815_	Uncharacterized conserved protein (similar to SPN1;)	[S]	-
c_834_	Predicted membrane protein (similar to ORM2; ORM1;)	[S]	-
c_888_	pseudouridine synthase-like protein	[S]	-
c_913_	Predicted membrane protein (similar to YIF1;)	[S]	-
c_937_	Uncharacterized conserved protein (similar to TSR3;)	[S]	-
c_943_	Uncharacterized conserved protein (similar to DCS2; DCS1;)	[S]	3.-.-.-
c_945_	Uncharacterized conserved protein (similar to UTP14;)	[S]	-
c_949_	Predicted membrane protein	[S]	-
c_1150_	Uncharacterized membrane protein	[S]	1.5.1.9,1.5.1.7
c_1068_	TBP-1 interacting protein	[T]	-
c_386_	RhoGEF GTPase (similar to TUS1; ROM2; ROM1;)	[T]	-
c_394_	cAMP-dependent protein kinase types I and II, regulatory subunit (similar to BCY1;)	[T]	2.7.11.11,2.7.10.2,2.7.11.1
c_545_	Serine/threonine protein phosphatase 2A, regulatory subunit (similar to CDC55;)	[T]	-
c_548_	Glycosylphosphatidylinositol anchor synthesis protein (similar to GPI13;)	[T]	3 2.-.-.-
c_7605_	Serine/threonine protein phosphatase 2A, regulatory subunit (similar to RTS1;)	[T]	-
c_817_	Suppressor of G2 allele of skp1 (similar to SGT1;)	[T]	-
c_2266_	Leucine rich repeat (similar to SOG2;)	[K] ,[T] ,[R]	4.6.1.1,3.1.13.4,3.1.3.16, 6.3.2.19
c_101_	Predicted GTPase-activating protein (similar to GLO3;)	[T]	-
c_363_	GTP-binding protein	[T]	3.6.1.15
c_126_	Calponin (similar to SCP1;)	[T] ,[Z]	-
c_358_	Protein kinase of the PI-3 kinase family involved in mitotic growth, DNA repair and meiotic recombination (similar to MEC1;)	[TBLD]	2.7.11.1
c_877_	Histone acetyltransferase SAGA, TRRAP/TRA1 component, PI-3 kinase superfamily (similar to TRA1;)	[TBLD]	2.7.11.1
c_271_	Serine/threonine protein kinase involved in cell cycle control (similar to RIO1;) Serine/threonine protein kinase (similar to RIO2;)	[TD]	2.7.11.1
c_512_	Casein kinase II,	[TDK]	-
c_279_	Gluconate transport-inducing protein	[TG]	-	transport inducing
c_1013_	Membrane component of ER protein translocation complex (similar to SEC62;)	[U]	-
c_1027_	Golgi SNAP receptor complex member (similar to BOS1;)	[U]	-
c_1045_	Medium subunit of clathrin adaptor complex (similar to RET2;)	[U]	-
c_1078_	Signal peptidase complex subunit (similar to SPC3;)	[U]	-
c_109_	SNARE protein YKT6, synaptobrevin/VAMP syperfamily (similar to YKT6;), protein containing Synaptobrevin	[U]	-
c_1115_	Prenylated rab acceptor 1 (similar to YIP3;)	[U]	-
c_1118_	Protein involved in vacuole import and degradation (similar to VID27;)	[U]	-
c_1212_	Signal peptidase subunit (similar to SPC1;)	[U]	-
c_1669_	Golgi reassembly stacking protein GRASP65, contains PDZ domain (similar to GRH1;)	[U]	-
c_171_	Golgi proteins involved in ER retention (RER) (similar to RER1;)	[U]	-
c_1836_	SNARE protein Syntaxin 18/UFE1 (similar to UFE1;)	[U]	-
c_219_	Karyopherin (importin) alpha	[U]	-
c_24133_	Transport protein particle (TRAPP) complex subunit (similar to TRS23;)	[U]	-
c_465_	Rab GTPase interacting factor, Golgi membrane protein (similar to YIP1;)	[U]	-
c_523_	Syntaxin - Membrane protein involved in ER to Golgi transport (similar to SFT2;)	[U]	-
c_602_	VAMP-associated protein involved in inositol metabolism (similar to SCS22; SCS2;)	[U]	-
c_717_	ER lumen protein retaining receptor (similar to ERD2;)	[U]	-
c_768_	Exocyst complex subunit SEC6 (similar to SEC6;)	[U]	-
c_819_	Signal peptidase I (similar to SEC11;)	[U]	3.4.21.89
c_825_	Predicted small molecule transporter (similar to SYG1; GDE1; ERD1;)	[U]	-	transporter
c_827_	Vesicle coat complex COPI, gamma subunit (similar to SEC21;)	[U]	-
c_904_	Vesicle coat complex COPI, beta subunit (similar to SEC26;)	[U]	-
c_1515_	Transcription initiation factor IIF, auxiliary subunit (similar to YAF9; TAF14; SAS5;)	[U] ,[K]	-
c_4_	GTPase, Rho type	[U] ,[R] ,[Z] ,[T]	3.6.1.15
c_275_	Signal recognition particle, subunit Srp54 (similar to SRP54;)/Signal recognition particle receptor, alpha subunit (similar to SRP101;)	[U]	-
c_127_	Vesicle coat complex COPII	[U]	-
c_137_	Vesicle trafficking protein, Sec1 family	[U]	-
c_31_	Mitochondrial Fe/S cluster exporter, ABC superfamily (similar to ATM1;) and The ATP-binding Cassette (ABC) Superfamily [3.A.1]	[U]	3.6.3.27,3.6.3.44	transporter
c_1848_	SNARE protein Syntaxin 1 and related proteins (similar to SSO2; SSO1;)	[U]	-
c_41_	Actin and related proteins	[U] ,[Z]	-
c_1598_	ER to golgi transport protein/RAD50-interacting protein 1 (similar to TIP20;)	[UD]	-
c_659_	Transport protein Sec61, alpha subunit (similar to SSH1; SEC61;)	[UO]	-
c_178_	Vacuolar sorting protein VPS1, dynamin, and related proteins (similar to VPS1; MGM1; DNM1;)	[UR]	3.6.5.5
c_270_	Protein involved in membrane traffic (YOP1/TB2/DP1/HVA22 family) (similar to YOP1;)	[V] ,[U]	-
c_1028_	Nuclear pore complex, rNpl4 component (sc Npl4) (similar to NPL4;)	[YU]	-
c_411_	Karyopherin (importin) beta 1 (similar to KAP95;)	[YU]	-
c_6102_	Nuclear transport receptor RANBP7/RANBP8 (importin beta superfamily) (similar to SXM1; NMD5;)	[YU]	-
c_705_	Nuclear pore complex, Nup98 component	[YU]	-
c_814_	Nuclear pore complex, Nup155 component (D Nup154, sc Nup157/Nup170) (similar to NUP170; NUP157;)	[YU]	-
c_820_	Nuclear transport receptor CRM1/MSN5 (importin beta superfamily) (similar to MSN5; CRM1;)	[YU]	-
c_1717_	Microtubule-associated protein (similar to STU2;)	[Z]	-
c_44_	Myosin class II heavy chain (similar to MYO1;)	[Z]	-
c_7968_	Ca2+/calmodulin-dependent protein phosphatase (calcineurin subunit B), EF-Hand superfamily protein (similar to CNB1;)	[Z] ,[T]	-
c_1701_	Gamma-tubulin complex, DGRIP91/SPC98 component (similar to SPC98;)	[Z]	-
c_63_	tubulins	[Z]	-
c_27_	Kinesin-like protein (similar to KIP3; KIP2;)	[Z]	2.7.11.7
c_1106_	protein containing Signal peptidase complex subunit 2 (similar to SPC2;)	[U]	-
c_1117_	Ste12 transcription factor	[K]	-
c_1225_	mRNA capping enzyme subunit beta	[A]	3.1.3.33
c_1009_	protein containing Rossmann-like alpha/beta/alpha sandwich fold, Domain of unknown function DUF71, ATP-binding domain	[R]	-
c_1021_	chromosome condensation complex Condensin subunit H	[BD]	-
c_1022_	protein containing Uncharacterised protein family UPF0434/Trm112	[R]	-
c_1033_	RNA polymerase II assessory factor	[K]	-
c_1108_	hypothetical protein	[S]	-
c_1109_	protein containing Elongator complex protein 4	[R]	-
c_1122_	hypothetical protein	[S]	-
c_1141_	protein containing Actin-binding FH2	[R]	-
c_1171_	hypothetical protein	[S]	-
c_1175_	hypothetical protein	[S]	-
c_1279_	hypothetical protein	[S]	-
c_1280_	protein containing XPG/RAD2 endonuclease	[L]	-
c_1355_	hypothetical protein	[S]	-
c_1423_	hypothetical protein	[S]	-
c_1438_	protein containing Protein of unknown function DUF2404, transmembrane	[R]	-
c_1456_	protein containing Heat shock protein DnaJ, N-terminal	[R]	-
c_1597_	hypothetical protein	[S]	-
c_1601_	protein containing DNA repair protein, Swi5	[L]	-
c_1665_	hypothetical protein	[S]	-
c_1709_	The Hly III (Hly III) Family [9.B.30]	[R]	-
c_1711_	protein containing Arrestin-like, N-terminalorf_73 hypothetical protein	[R]	-
c_1713_	protein containing POPLD, Ribonuclease P/MRP, subunit POP1	[A]	-
c_1835_	hypothetical protein	[S]	-
c_1839_	hypothetical protein	[S]	-
c_1840_	hypothetical protein	[S]	-
c_1849_	hypothetical protein	[S]	-
c_1852_	hypothetical protein	[S]	-
c_2003_	protein containing T-complex 10/CenJ, C-terminal	[R]	-
c_2007_	hypothetical protein	[S]	-
c_2011_	hypothetical protein	[S]	-
c_2015_	DNA-directed DNA polymerase	[K][L]	2.7.7.7
c_2017_	protein containing Armadillo-type fold, Pumilio RNA-binding repeat	[R]	-
c_2018_	protein containing WD40/YVTN repeat-like-containing domain, LisH dimerisation motif, subgroup, WD40 repeat-like-containing domain	[R]	-
c_2026_	protein containing Emp24/Gp25L/p24	[U]	-
c_2030_	hypothetical protein	[S]	-
c_2616_	hypothetical protein	[S]	-
c_272_	carboxylesterase	[R]	3.1.1.1
c_274_	60S ribosomal protein L24	[J]	-
c_3010_	cdk activating kinase-like protein	[D]	-
c_307_	proline 3-hydroxylase; demethylmenaquinone methyltransferase	[E]	1.14.11.-,2.1.1.-
c_340_	Manganese superoxide dismutase	[P]	-
c_3420_	hypothetical protein	[S]	-
c_381_	uncharacterised conserved transporter	[R]	-
c_396_	protein containing VTC domain, Protein of unknown function DUF202	[R]	-
c_420_	protein containing Cyclin-related 2	[R]	-
c_449_	protein containing ATP-NAD kinase	[C]	-
c_467_	arginine/serine rich pre-mRNA splicing factor	[A]	-
c_486_	hypothetical protein	[S]	-
c_489_	protein containing Actin-binding, cofilin/tropomyosin type	[Z]	-
c_510_	protein containing FY-rich, N-terminal	[R]	-
c_5155_	transcription initiation factor TFIID subunit TAF12-like protein	[K]	-
c_539_	methionine---tRNA ligase	[j]	6.1.1.10
c_5794_	protein containing High mobility group, HMG1/HMG2, High mobility group, superfamily	[R]	-
c_580_	60S ribosomal protein L14E/L6E/L27E	[J]	-
c_683_	WD40 domain-containing Sec31-like protein	[R]	-
c_693_	40S ribosomal protein S27	[J]	-
c_7216_	protein containing Ribonuclease P/MRP protein subunit	[A]	-
c_731_	protein containing GWT1	[R]	-
c_7661_	protein containing WD40/YVTN repeat-like-containing domain	[R]	-
c_7758_	protein containing Ankyrin repeat-containing domain, Ankyrin repeat	[R]	-
c_7768_	protein containing Exoribonuclease, phosphorolytic domain 2	[R]	2.7.7.19
c_781_	protein containing Maf1 regulator	[R]	-
c_874_	protein containing Heat shock protein DnaJ, N-terminal	[O]	-
c_922_	protein containing WD40/YVTN repeat-like-containing domain	[R]	-
c_933_	hypothetical protein	[S]	-
c_952_	ferredoxin hydrogenase	[R]	1.12.7.2
c_987_	protein containing Heat shock protein DnaJ, N-terminal, Molecular chaperone, Hsp40, DnaJ, Sec63 domain	[O]	-
c_993_	protein containing Brix domain	[R]	-
c_1602_msonly	The Major Facilitator Superfamily (MFS) (putative folate transporter) PF01770	[R]	-	transporter
c_1436_msonly	PF00182 Glyco_hydro_19: Chitinase class I	[M]	-
c_1595_msonly	PF03388 Lectin_leg-like: ERGIC-53 is a 53kDa protein, localised to the intermediate region between the endoplasmic reticulum and the Golgi apparatus (ER-Golgi-Intermediate Compartment, ERGIC). It was identified as a calcium-dependent, mannose-specific lectin	[R]
c_1605_msonly	PF09797 NatB_MDM20: N-acetyltransferase B complex (NatB) non catalytic subunit;	[R]
c_1714_msonly	PF04100 Vps53_N Vps53-like	[U]
c_1715_msonly	PF07817 GLE1: GLE1-like protein, This protein is localised at the nuclear pore complexes and functions in poly(A)+ RNA export to the cytoplasm	[Y]
c_1843_msonly	PF09103 BRCA-2_OB1: BRCA2, oligonucleotide/oligosaccharide-binding, domain 1	[R]
c_1854_msonly	PF00169: The pleckstrin homology (PH) domain, nvolved in intracellular signalling or as constituents of the cytoskeleton	[Z][T]
c_1857_msonly	PF03813 Nrap: Members of this family are nucleolar RNA-associated proteins	[A]
c_1860_msonly	PF09814 DUF2351: Uncharacterized conserved protein (DUF2351); IPR019193 This entry consists of E3 ubiquitin-protein ligases which accept ubiquitin from specific E2 ubiquitin-conjugating enzymes, and transfer it to substrates, generally promoting their degradation by the proteasome	[R]
c_2009_msonly	PF04801 Sin_N: Sin-like protein conserved region; DNA-directed RNA polymerase activity	[K]
c_2020_msonly	PF00924 MS_channel: Mechanosensitive ion channel	[M]	-
c_2029_msonly	PF03215 Rad17: Rad17 cell cycle checkpoint protein	[D]
c_2036_msonly	PF08317 Spc7: Spc7 kinetochore protein:This entry consists of cell division proteins which are required for kinetochore-spindle association	[D]
c_336_msonly	PF03219 TLC: TLC ATP/ADP transporter	[F]
c_2019_msonly	PF02037:SAP
c_2006_**	Polar tube protein 2 (PTP2)	[R]
c_1837_**	Spore wall protein	[R]
c_1844_**	Uncharacterised transmembrane protein	[S]
c_2259_**	Uncharacterised transmembrane protein	[S]
c_1850_**	Putative membrane protein	[S]
c_2033_**	Putative membrane protein	[S]
c_1437_**	Hypothetical	[S]
c_1513_**	Hypothetical	[S]
c_1594_**	Hypothetical	[S]
c_1703_**	Hypothetical	[S]
c_1704_**	Hypothetical	[S]
c_1710_**	Hypothetical	[S]
c_1718_**	Hypothetical	[S]
c_1838_**	Hypothetical	[S]
c_1845_**	Hypothetical	[S]
c_1846_**	Hypothetical	[S]
c_1853_**	Hypothetical	[S]
c_1855_**	Hypothetical	[S]
c_1856_**	Hypothetical	[S]
c_1859_**	Hypothetical	[S]
c_1864_**	Hypothetical	[S]
c_2013_**	Hypothetical	[S]
c_2021_**	Hypothetical	[S]
c_2027_**	Hypothetical	[S]
c_2028_**	Hypothetical	[S]
c_2035_**	Hypothetical	[S]
c_2038_**	Hypothetical	[S]
c_2261_**	Hypothetical	[S]
c_2270_**	Hypothetical	[S]
c_893_**	Hypothetical	[S]
c_2268_**	Hypothetical	[S]
c_2004_**	Hypothetical	[S]
c_2273_	hypothetical protein	[S]	-
c_1191_	Dcp1-like decapping protein	[A]	-
c_928_	LisH motif-containing protein (similar to GID8;)	[Z]	-
c_2588_	hypothetical protein	[S]	-
c_611_	Dynein light chain type 1 (similar to DYN2;)	[Z]	-
c_595_	Vacuolar protein sorting-associated protein (similar to VPS13;)	[U]	-
c_597_	hypothetical protein	[S]	-
c_206_	zinc metallopeptidase	[R]	-
c_914_	dynactin complex subunit	[Z]	-
c_1046_	ubiquitin-like protein	[R]	-
c_2609_	hypothetical protein	[S]	-
c_7658_	vesicle coat complex subunit	[U]	-
c_1170_	Splicing factor 3a, subunit 3 (similar to PRP9;)	[A]	-
c_2032_	hypothetical protein	[S]	-
c_1604_	hypothetical protein	[S]	-
c_1075_	protein transport Sec61-like protein	[U]	-
c_652_	Predicted E3 ubiquitin ligase (similar to CWC24;)	[O]	-
c_650_	protein phosphatase regulatory subunit A	[R]	-
c_3025_	hypothetical protein	[S]	-
c_2633_	putative ribonuclease-like protein	[R]	-
c_1110_	Transcription factor MBF1 (similar to MBF1;)	[K]	-
c_3018_	hypothetical protein	[S]	-
c_3014_	hypothetical protein	[S]	-
c_1000_	Molecular chaperone (DnaJ superfamily) (similar to PAM18; MDJ2;)	[O]	-
c_1035_	putative zinc finger protein	[R]	-
c_906_	60S ribosomal protein L39	[J]	-
c_984_	G10 cell cycle control protein	[D]	-

## Sheet: Table_S5
List of protein families with microsporidian-specific gene duplications. The topology of gene trees were used to inferred microsporidian-specific duplications. Protein families were identified as expanded within the Microsporidia lineage if the microsporidian sequences are monophyletic (with bootstrap support > 80%) and contain more than one microsporidian sequence from the same taxon, to the exc…
Protein family name	Nematocida sp1 ERTm2	N. parisii ERTm1	N. parisii ERTm3	T. hominis	V. culicis	V. corneae	N. ceranae	E. hellem	E. romaleae	E. cuniculi	E. intestinalis	TotalNo. of duplicates	Total No. taxa with duplicates	Annotation	COG category	EC number/Note
c_147	4	4	4	8	6	5	6	5	5	5	5	57	11	The Small Conductance Mechanosensitive Ion Channel (MscS) Family	[M]	transporter
c_179	2	2	2	2	2	2	2	2	2	2	2	22	11	The H+- or Na+-translocating F-type, V-type and A-type ATPase (F-ATPase) Superfamily [3.A.3]	[C]	3.6.3.14
c_456	3	3	3	4	4	2		2	2	2	2	27	10	MFS	-	transporter
c_510				2	2	3	2	2	2	2	2	17	8	protein containing FY-rich, N-terminal	-	-
c_1061				4	4	2	2	2	2	2	2	20	8	RhoGAP domain-containing protein	-	-
c_560	4	2	2	2	2							12	5	The Sulfate Permease (SulP) transporter Family	[P]	transporter
c_284	2	2	2	4	4							14	5	The Zinc (Zn2+)-Iron (Fe2+) Permease (ZIP) Family	[P]	transporter
c_474				5	4	2	6					17	4	Haloacid dehalogenase-like hydrolase (similar to SDT1; PHM8;)	[R]	3.8.1.2,3.1.3.5
c_579	2	2	2	2		2						10	5	Ubiquitin-specific protease UBP14 (similar to UBP14;); Protein containing Peptidase C19,	[O]
c_614				2	2			2	2	2	2	12	6	Inosine triphosphate pyrophosphatase (similar to HAM1;)	[F]	3.6.1.19,3.6.1.15
c_675						2	2	2	2	2	2	12	6	Uncharacterized protein PSP1 (suppressor of DNA polymerase alpha mutations in yeast)	[R]	-
c_89	2					2		2	2	2	2	12	6	putative SKT5-like protein /s imilarity to HYPOTHETICAL PROTEIN YBET_ECOLI	[MOT]	3.5.2.6
c_118					7			2		3	2	14	4	Puromycin-sensitive aminopeptidase and related aminopeptidases (similar to TMA108; APE2;); Protein containing Peptidase M1 (APA), membrane alanine aminopeptidase	[EO]	3.4.11.2
c_408				4	2			2		2	2	12	5	Glycine/serine hydroxymethyltransferase (similar to SHM2; SHM1;)	[E]	2.1.2.1
c_225	3			2	2							7	3	Glyoxylase (similar to GLO4; GLO2;)/ hydroxyacylglutathione hydrolase	[R]	3.1.2.6
c_13						2	2	2		2	2	10	5	proteasome regulatory complex	[O]	3.6.4.10,3.6.1.3,3.4.25.1,3.6.4.3,3.6.4.6
c_731						2		2	2	2	2	10	5	similarity to HYPOTHETICAL INTEGRAL MEMBRANE PROTEIN YJJ1_yeast/GWT1	-
c_753	2	2	2	2	2							10	5	Exopolyphosphatases and related proteins (similar to PPX1;)	[C]
c_492	3	2	2									7	3	Adenosine kinase (similar to ADO1;)	[G]	2.7.1.20
c_272				2	2							4	2	carboxylesterase	[R]	3.1.1.1
c_68	2	2	2									6	3	Helicase	[L][A]	3.6.4.12,3.6.4.13
c_694				3	2							5	2	protein containing Rho GTPase activation protein	[TZ]	-
c_745				2		3						5	2	Predicted RNA-binding protein	[R]	-
c_1355								2	2	2	2	8	4	hypothetical protein	-	-
c_259				2	2							4	2	Molecular chaperone (HSP90 family) (similar to HSP82; HSC82;)	[O]	-
c_501								2	2	2	2	8	4	40S ribosomal protein S25 (similar to RPS25B; RPS25A;)	[J]	-
c_559								2	2	2	2	8	4	60S ribosomal protein L3 and related proteins (similar to RPL3;)	[J]	-
c_601								2	2	2	2	8	4	CTP synthase (UTP-ammonia lyase) (similar to URA8; URA7;)	[F]	6.3.4.2
c_671								2	2	2	2	8	4	60S_ribosomal_protein_L23a	[J]	-
c_764								2	2	2	2	8	4	similarity to HYPOTHETICAL PROTEIN YEY6_yeast	-	-
c_970								2	2	2	2	8	4	RNase P subunit p30-like protein	[A]	-
c_37				6		6			6			18	3	Chaperonin complex component, TCP-1 gamma subunit (CCT3) (similar to CCT3;)	[O]	-
c_415				2								2	1	26S proteasome regulatory complex, subunit RPN1/PSMD2 (similar to RPN1;)	[O]	-
c_6131		5	5									10	2	vesicular transport protein	[O] ,[Z] ,[TU]	-
c_201				6	3	2						11	3	Hexokinase (similar to HXK2; HXK1; GLK1; EMI2;)	[G]	2.7.1.2,2.7.1.1
c_772							3					3	1	The Choline Transporter-like (CTL) Family [2.A.92 ]	[I]	transporter
c_525				3	3							6	2	Endoplasmic reticulum membrane-associated oxidoreductin involved in disulfide bond formation (similar to ERO1;)	[OU]	-
c_550					4	3						7	2	Ubiquitin fusion degradation protein-2 (similar to UFD2;)	[O]	-
c_1438		2		3	2							7	3	protein containing Protein of unknown function DUF2404, transmembrane	-	-
c_1597				3					2			5	2	hypothetical protein	-	-
c_1716				3	2	2						7	3	Dopey and related predicted leucine zipper transcription factors (similar to DOP1;)	[K]	-
c_264				3	2							5	2	DNA polymerase sigma (similar to TRF5; PAP2;)	[L]	2.7.7.19,2.7.7.7
c_759								2		3	2	7	3	Dihydrofolate reductase (similar to DFR1;)	[H]	1.5.1.3
c_963								2		3	2	7	3	bifunctional Thymidylate synthase (similar to CDC21;)/dihydrofolate reductase	[F]	2.1.1.45,1.5.1.3
c_1600								2		2	2	6	3	DNA replication factor/protein phosphatase inhibitor SET/SPR-2 (similar to VPS75;)	[L]	-
c_224				2		2						4	2	Structural maintenance of chromosome protein, SMC superfamily	[BDL]	3.6.3.33,3.6.3.29
c_2325						2			2	2		6	3	3-methyladenine DNA glycosylase	[L]	3.2.2.21
c_254				2	2		2					6	3	1-acyl-sn-glycerol-3-phosphate acyltransferase (SCL1)/ Lysophosphatidic acid acyltransferase LPAAT and related acyltransferases	[I]	2.3.1.51
c_267				2					2			4	2	Uncharacterized conserved protein (similar to SPO75; RSN1; PHM7;)	[R]	-
c_38								2	2	2		6	3	Acyl-CoA synthetase	[I]	6.2.1.1, 6.2.1.3
c_595		2	2		2							6	3	Vacuolar protein sorting-associated protein (similar to VPS13;)	[U]	-
c_627					2		2					4	2	Ribonucleoside_diphosphate_reductase	[R]	-
c_760				2	2							4	2	CDP-diacylglycerol insitol-3-phosphatidyltransferase /Phosphatidylinositol synthase (similar to PIS1;)	[I]	2.7.8.11
c_7939	2					2		2				6	3	Small Nuclear ribonucleoprotein	[A],[K]	-
c_805				2	2							4	2	Deoxyhypusine synthase (similar to DYS1;)	[O]	2.5.1.46
c_865				2		2						4	2	Centromere-associated protein HEC1 (similar to TID3;)	[D]	-
c_3052				4	3							7	2	hypothetical protein	-	-
c_425				2	4							6	2	Cell cycle control protein (crooked neck) (similar to CLF1;)	[D]	-
c_616								3		3		6	2	60S ribosomal protein L35 (similar to RPL35B; RPL35A;)	[J]	-
c_781								3		3		6	2	protein containing Maf1 regulator	[O]	-
c_146				3	2							5	2	RNA polymerase	[K]	2.7.7.6
c_176				2		3						5	2	DNA mismatch repair protein	[L]	2.7.13.3,2.7.11.1
c_1828				3	2							5	2	Glycosyltransferase (similar to ALG2;)	[M]	2.4.1.57,2.4.1.231
c_279				2	3							5	2	Gluconate transport-inducing protein	[TG]	promote gluconate uptake upon glucose stravation
c_304						3						3	1	DNA-binding cell division cycle control protein (similar to CDC27;/ Anaphase-promoting complex (APC), Cdc23 subunit (similar to CDC23;)	[DO]	-
c_381					2	3						5	2	FAR-17a/AIG1-like protein; PF04750	-	-
c_386						2						2	1	RhoGEF GTPase (similar to TUS1; ROM2; ROM1;)	[T]	-
c_426				2	3							5	2	Putative_membrane_bound_O_acyl_transferase/Predicted membrane protein (similar to ALE1;)	[S]	2.3.1.23,2.3.1.51
c_453							3					3	1	Glycerol-3-phosphate dehydrogenase/dihydroxyacetone 3-phosphate reductase (similar to GPD2; GPD1;)	[C]	1.1.1.8
c_460						3			2			5	2	The H+- or Na+-translocating F-type, V-type and A-type ATPase (F-ATPase) Superfamily [3.A.2]	[C]	3.6.3.14
c_6285				3		2						5	2	N-arginine dibasic convertase NRD1 and related Zn2+-dependent endopeptidases, insulinase superfamily	[O]	3.4.24.56
c_761						3						3	1	GTP-binding protein CRFG/NOG1 (ODN superfamily) (similar to NOG1;)	[R]	-
c_1118				2								2	1	Protein involved in vacuole import and degradation (similar to VID27;)	[U]	-
c_1153	2								2			4	2	Predicted pseudouridylate synthase	[J]	4.2.1.70
c_1230					2							2	1	Predicted helicase, DEAD-box superfamily	[R]	3.6.4.13
c_1399		2	2									4	2	Protein geranylgeranyltransferase type II, alpha subunit (similar to BET4;)	[O]	2.5.1.60
c_152							2					2	1	homeobox domain-containing transcription factor	[K]	-
c_1577		2	2									4	2	Protein containing RNA-binding domain	-	-
c_1598				2								2	1	ER to golgi transport protein/RAD50-interacting protein 1 (similar to TIP20;) OR hypothetical protein	[UD]	-
c_1603				2								2	1	Chromosome condensation complex Condensin, subunit G (similar to YCG1;)	[BD]	-
c_1711				2	2							4	2	predicted thioredoxin binding protein/Vacuolar protein sorting-associated protein	[R]	-
c_2274						2	2					4	2	thymidine kinase	[F]	2.7.1.21
c_2636				2		2						4	2	Predicted cell surface protein homologous to bacterial outer membrane proteins (similar to SAM50;)	[R]	-
c_3425						2						2	1	Adaptor complexes medium subunit family (similar to APM2; APM1;)	[U]	-
c_406						2						2	1	Transcription initiation factor	[K]	-
c_442		2			2							4	2	Cholin/ethanolamine kinase	[M]	2.7.1.82,2.7.1.32
c_445					2	2						4	2	Threonyl-tRNA synthetase (similar to THS1; MST1;)	[J]	6.1.1.3
c_48				2	2							4	2	DNA replication licensing factor	[L]	3.6.1.3
c_5156		2	2									4	2	hypothetical protein	-	-
c_660					2							2	1	Predicted membrane protein (similar to PER1;)	[S]	-
c_683		2	2									4	2	WD40 domain-containing Sec31-like protein	-	-
c_802						2						2	1	Glycerol-3-phosphate dehydrogenase (similar to GUT2;)	[C]	1.1.5.3
c_814	2					2						4	2	Nuclear pore complex, Nup155 component (D Nup154, sc Nup157/Nup170)	[YU]	-
c_8247	2										2	4	2	mRNA cleavage and polyadenylation factor	[A]	-
c_856				2	2							4	2	Zinc finger protein C4-type Zn-finger protein (similar to ZPR1;)	[R]	-
c_862				2		2						4	2	Chromosome condensation complex Condensin, subunit D2 (similar to YCS4;)	[BD]	-
c_867						2						2	1	Tyrosyl-tRNA synthetase, cytoplasmic (similar to TYS1;)	[J]	6.1.1.1
c_872				2	2							4	2	Vacuolar H+-ATPase V1 sector, subunit H (similar to VMA13;)	[C]	3.6.3.14,3.6.3.15
c_887				2	2							4	2	Acyl-CoA thioesterase (similar to TES1;)	[I]	3.1.2.-,3.1.2.2
c_90	2					2						4	2	helicase	[A]	3.6.4.13
c_92					2				2			4	2	tRNA synthetase	[J]	6.1.1.22,6.1.1.12,6.1.1.6
c_922				2								2	1	protein containing WD40/YVTN repeat-like-containing domain,	-	-
c_563				24								24	1	RNA-directed DNA polymerase (reverse transcriptase)	[A]	2.7.7.49
c_207						6						6	1	Trehalose-6-phosphate synthase component TPS1 and related subunits (similar to TPS3; TPS2; TPS1;)	[G]	2.4.1.15,3.1.3.12
c_25				6								6	1	RNA-directed DNA polymerase	[R]	2.7.7.49
c_191							5					5	1	predicted Serpin (serine protease inhibitor)	[O]	-
c_522					5							5	1	Spindle pole body protein, contains UNC-84 domain	[D]	-
c_1046						4						4	1	ubiquitin-like protein	-	-
c_182				4								4	1	mRNA cleavage and polyadenylation specificity factor (CPSF subunit)	[A]	3.1.27.-
c_1045	3											3	1	Medium subunit of clathrin adaptor complex (similar to RET2;)	[U]	-
c_12	3											3	1	RNA helicase	[J][A][L]	3.6.4.12,3.6.4.13,3.6.1.3
c_137	3											3	1	Vesicle trafficking protein Sec1/Vacuolar sorting protein (Sec1 family)	[U]	-
c_1606				3								3	1	Serine/threonine protein kinaseorf_295 Serine/threonine protein kinase	[R]	2.7.11.1
c_216					3							3	1	WD40 domain-containing putative histone transcription regulator	[DK]	-
c_4323						3						3	1	hypothetical protein	-	-
c_5146			3									3	1	hypothetical protein	-	-
c_54	3											3	1	ubiquitin	[J]	3.4.19.12
c_582					3							3	1	SCF ubiquitin ligase, Skp1 component (similar to SKP1;)	[O]	-
c_661				3								3	1	Negative regulator of transcription (similar to CDC39;)	[K]	-
c_695					3							3	1	Alanyl-tRNA synthetase (similar to ALA1;)	[J]	6.1.1.7
c_747				3								3	1	60S ribosomal protein L10A (similar to RPL1B; RPL1A;)	[J]	-
c_920				3								3	1	DNA repair protein RAD50, ABC-type ATPase/SMC superfamily (similar to RAD50;)	[L]	3.6.-.-
c_943						3						3	1	Uncharacterized conserved protein (similar to DCS2; DCS1;)	[S]	3.-.-.-
c_1007	2											2	1	hypothetical protein	-	-
c_1031						2						2	1	Leucyl-tRNA synthetase (similar to CDC60;)	[J]	6.1.1.4
c_1040		2										2	1	tRNA uracil-5-methyltransferase and related tRNA-modifying enzymes (similar to TRM2;	[J]	2.1.1.35
c_1055	2											2	1	Origin recognition complex, subunit 2 (similar to ORC2;)	[L]	-
c_109					2							2	1	SNARE protein YKT6, synaptobrevin/VAMP syperfamily (similar to YKT6;)o	[U]	-
c_112	2											2	1	GTPase-activating protein	[R][U]	-
c_1122				2								2	1	hypothetical protein	-	-
c_1124				2								2	1	RNA-directed RNA polymerase QDE-1 required for posttranscriptional gene silencing and RNA interference	[A]	2.7.7.48
c_1135				2								2	1	Phosphatidylglycerolphosphate synthase (similar to PGS1;)	[I]	2.7.8.5,2.7.8.8
c_114						2						2	1	G2/mitotic specific cyclin	[D]	-
c_1150				2								2	1	similar to saccharopine dehydrogenase	[S]	1.5.1.9,1.5.1.7
c_1170				2								2	1	Splicing factor 3a, subunit 3 (similar to PRP9;)	[A]	-
c_1181						2						2	1	transmembrane adaptor Erv26-like protein	-	-
c_1202				2								2	1	protein containing WD40/YVTN repeat-like-containing domain, WD40 repeat	-	-
c_12351						2						2	1	hypothetical protein	-	-
c_12355						2						2	1	hypothetical protein	-	-
c_127					2							2	1	Vesicle coat complex COPII, subunit SEC24/subunit SFB2 (similar to SFB2; SEC24;)	[U]	-
c_1280						2						2	1	protein containing XPG/RAD2 endonuclease	-	-
c_130							2					2	1	putative methyltransferase/nucleolar proteins	[J] ,[A] ,[D]	2.1.1.29,2.1.1.-
c_1500	2											2	1	Predicted E3 ubiquitin ligase (similar to PSH1;)	[O]	-
c_1515					2							2	1	Transcription initiation factor	[U] ,[K]	-
c_153	2											2	1	Glutamyl/Prolyl-tRNA synthetase	[J]	6.1.1.15,6.1.1.17,6.1.1.18
c_1558		2										2	1	peptidyl-prolyl cis-trans isomerase	-	-
c_158						2						2	1	protein tyrosine phosphatase	[T]	3.1.3.48
c_167				2								2	1	Valyl/Isoleucyl-tRNA synthetase	[J]	6.1.1.9,6.1.1.5
c_1701						2						2	1	Gamma-tubulin complex, DGRIP91/SPC98 component (similar to SPC98;)	[Z]	-
c_1705	2											2	1	similarity to ribonucleoside diphosphate reductase (alpha chain)	[R]	-
c_1708						2						2	1	Nucleoporin/Cullins (similar to NIC96;)	[D]	-
c_1709							2					2	1	Hemolysin_III_family_protein/The Hly III (Hly III) Family [9.B.30]	-	-
c_1713		2										2	1	protein containing POPLD, Ribonuclease P/MRP, subunit POP1	-	-
c_172				2								2	1	Helicase of the DEAD superfamily (similar to CHL1;)	[KL]	3.6.4.123.6.4.123.6.4.13
c_185	2											2	1	NADPH_cytochrome_p450_reductase	[C]	1.6.-.-
c_1879						2						2	1	hypothetical protein	-	-
c_19				2								2	1	20S proteasome, regulatory subunits	[O]	3.4.25.1
c_197								2				2	1	Putative_ATP_binding_protein	-	-
c_1986				2								2	1	protein containing Actin-binding FH2	-	-
c_206			2									2	1	metallopeptidase related	-	-
c_21						2						2	1	Ubiquitin-protein ligase/Ubiquitin conjugating enzyme	[O]	6.3.2.19
c_2209				2								2	1	protein-tyrosine-phosphatase	[T]	3.1.3.48
c_2222					2							2	1	Ubiquitin_like_protein	-	-
c_2245						2						2	1	Similat_to_Spore_wall_protein_12	-	-
c_2252				2								2	1	CutA-like, Divalent cation tolerance-related protein	[P]	-
c_23	2											2	1	helicase DNA-binding protein family	[KL] ,[B]	3.6.4.12,3.6.4.13,3.6.1.3
c_237	2											2	1	Pseudouridylate synthase (similar to PUS2; PUS1;)	[J]	5.4.99.12
c_2635				2								2	1	protein containing Armadillo-type fold	-	-
c_269						2						2	1	U3 small nucleolar ribonucleoprotein (snoRNP) component /Ribosomal protein S4 (similar to RPS9B; RPS9A;)	[A] ,[J]	-
c_275						2						2	1	Signal recognition particle receptors	[U]	-
c_289 + c_1364							2					2	1	The Drug/Metabolite Transporter (DMT) Superfamily [2.A.7]	[S]	transporter
c_29				2			2					4	2	Ubiquitin-specific protease (similar to UBP8; UBP1;); Protein containing Peptidase C19, ubiquitin carboxyl-terminal hydrolase	[O]	3.4.19.12,3.1.2.15
c_303							2					2	1	Glutathione peroxidase (similar to HYR1; GPX2; GPX1;)	[O]	1.11.1.12
c_3149							2					2	1	Deoxyribodipyrimidine photolyase/cryptochrome (similar to PHR1;)	[LT]	4.1.99.3
c_31765				2								2	1	hypothetical protein	-	-
c_352			2									2	1	encu_19074135|ref|NP_584741.1| hypothetical protein ECU04_0590 [Encephalitozoon cuniculi GB-M1] encu_19173595|ref|NP_597398.1| hypothetical protein ECU05_0560 [Encephalitozoon cuniculi GB-M1] enin_303388938|ref|XP_003072702.1| hypothetical protein Eint_040520 [Encephalitozoon intestinalis ATCC 50506] enin_303389267|ref|XP_003072866.1| hypothetical protein Eint_050570 [Encephalitozoon intestinalis…	[R]	-
c_375						2						2	1	acid phosphatases	[I]	3.1.3.2
c_396						2						2	1	protein containing VTC domain, Protein of unknown function DUF202	-	-
c_40	2											2	1	cis-trans isomerase	[O][U]	5.2.1.8
c_407	2											2	1	Mpv17/PMP22-related	-	-
c_4366						2						2	1	putative Gcn1p-like translational activator	[AJ]	-
c_450				2								2	1	Lectin VIP36, involved in the transport of glycoproteins carrying high mannose-type glycans/hypothetical protein	[U]	-
c_481				2								2	1	Phenylalanyl-tRNA synthetase, beta subunit (similar to FRS2;)	[J]	6.1.1.20
c_491		2										2	1	26S proteasome regulatory complex, subunit RPN6/PSMD11 (similar to RPN6;)	[O]	-
c_514						2						2	1	sn-1,2-diacylglycerol ethanolamine- and cholinephosphotranferases (similar to EPT1; CPT1;)	[I]	2.7.8.2
c_517					2							2	1	6-phosphofructokinase (PFK)	[G]	2.7.1.11
c_519						2						2	1	Dolichol-phosphate mannosyltransferase (similar to DPM1;)	[R]	2.4.1.83
c_549							2					2	1	26S proteasome regulatory complex, subunit RPN5/PSMD12 (similar to RPN5;)	[O]	-
c_570				2								2	1	Predicted DNA damage inducible protein	[L]	2.7.7.7
c_5757						2						2	1	Thioredoxin/protein disulfide isomerase	[O]	1.8.1.8,5.3.4.1
c_580				2								2	1	60S ribosomal protein L14E/L6E/L27E	[J]	-
c_588				2								2	1	Arginyl-tRNA synthetase (similar to MSR1;)	[J]	6.1.1.19
c_6082				2								2	1	Component of the U4/U6.U5 snRNP/mitosis protein DIM1 (similar to DIB1;)	[AD]	-
c_6172	2											2	1	Adenylyl cyclase-associated protein 1	-	-
c_633			2									2	1	SWI/SNF transcription activation complex subunit (similar to SNF12; RSC6;)	[BK]	-
c_649						2						2	1	60S ribosomal protein L21 (similar to RPL21B; RPL21A;)	[J]	-
c_662	2											2	1	similarity to yeast gene Protein involved in plasmid maintenance/nuclear protein involved in lipid metabolism (similar to PAH1;)	[NI]	3.1.3.4
c_672						2						2	1	60S ribosomal protein L37	[J]	-
c_684						2						2	1	RNA 3'terminal phosphate cyclase	[A]	6.5.1.4
c_743				2								2	1	Predicted methyltransferase (similar to ABP140;)	[R]	-
c_756						2						2	1	DNA topoisomerase type II (similar to TOP2;)	[B]	5.99.1.3
c_763						2						2	1	RNA polymerase III, subunit C34 (similar to RPC34;)	[K]	2.7.7.6
c_790	2											2	1	patatin-like phospholipase domain containing protein 6 /Predicted esterase of the alpha-beta hydrolase superfamily (Neuropathy target esterase), contains cAMP-binding domains (similar to NTE1;)	[R]	3.1.1.5
c_796						2						2	1	Predicted aminopeptidase of the M17 family	[R]	3.4.11.1,3.4.11.5
c_7968						2						2	1	Myosin regulatory light chain/ Ca2+/calmodulin-dependent protein phosphatase/ EF-Hand superfamily protein	[Z] ,[T]	-
c_813						2						2	1	Transcription initiation factor TFIID, subunit TAF1	[K]	3.4.23.2
c_820	2											2	1	Nuclear transport receptor CRM1/MSN5 (importin beta superfamily) (similar to MSN5; CRM1;)	[YU]	-
c_877				2								2	1	Histone acetyltransferase SAGA, TRRAP/TRA1 component, PI-3 kinase superfamily (similar to TRA1;)	[TBLD]	2.7.11.1
c_904						2						2	1	Vesicle coat complex COPI, beta subunit (similar to SEC26;)	[U]	-
c_919	2											2	1	Meiotic cell division protein Pelota/DOM34 (similar to DOM34;)	[J]	-
c_925				2								2	1	Eukaryotic-type DNA primase, catalytic (small) subunit (similar to PRI1;)	[L]	2.7.7.-
c_926					2							2	1	Protein involved in the nuclear export of pre-ribosomes (similar to NOC3;)	[JU]	-
c_929	2											2	1	Structure-specific endonuclease ERCC1-XPF, catalytic component XPF/ERCC4 (similar to RAD1;)	[L]	-
c_931	2											2	1	hypothetical_protein	-	-
c_934						2						2	1	Predicted P-loop ATPase fused to an acetyltransferase (similar to KRE33;)	[R]	2.3.1.128
c_948					2							2	1	Transcription initiation factor TFIIIB, Bdp1 subunit (similar to BDP1;)	[K]	-
c_956				2								2	1	hypothetical protein	-	-
c_959											2	2	1	Phosphomannomutase (similar to SEC53;)	[I]	5.4.2.8
c_962				2								2	1	Phenylalanyl-tRNA synthetase beta subunit (similar to FRS1;)	[J]	6.1.1.20
c_967						2						2	1	Predicted lipase/calmodulin-binding heat-shock protein	[IOT]	3.1.1.3
c_981				2								2	1	protein containing Nucleotide-binding, alpha-beta plait, RNA recognition motif domain	-	-
c_990				2								2	1	U3 small nucleolar ribonucleoprotein (snoRNP) subunit - Mpp10p (similar to MPP10;)	[A]	-

## Sheet: Table_S6
List of entries outside Microsporidia that have the highest similarity to microsporidian CAP-containing proteins by BLASTP searches. The E. cuniculi CAP protein (ECU03_0990) was used as a query sequence for the searches.
Accession (outside Microsporidia)	Taxa	Taxonomic group	total score	query coverage	E-value	identities
search against all nr:
ZP_09589185.1	Fusobacterium sp. 12_1B	fusobacteria	68.9	0.21	1e-10	0.36
ZP_09568392.1	Singulisphaera acidiphila DSM 18658	planctomycetes	70.9	0.22	1e-10	0.33
EGZ19769.1	Phytophthora sojae	oomycetes	67.4	0.21	1e-09	0.34
EGZ19764.1	Phytophthora sojae	oomycetes	66.2	0.21	2e-09	0.33
ZP_08694723.1	Fusobacterium varium ATCC 27725	fusobacteria	63.9	0.21	8e-09	0.34
CCA25167.1	Albugo laibachii Nc14	oomycetes	65.5	0.21	1e-08	0.34
XP_002894835.1	Phytophthora infestans T30-4	oomycetes	63.2	0.23	3e-08	0.28
ZP_06908484.1	Streptomyces pristinaespiralis ATCC 25486	Actinobacteria	62.8	0.21	7e-08	0.34
ZP_10109300.1	Joostella marina DSM 19592	Bacteroidetes	60.5	0.22	1e-07	0.27
EGG17597.1	Dictyostelium fasciculatum	Amoebozoa	59.7	0.21	2e-06	0.34
EGG17317.1	Dictyostelium fasciculatum	Amoebozoa	56.2	0.24	3e-06	0.29
search restricted against Opisthokonta:
No hit result outside Microsporidia at the evalue < 0.01

## Sheet: Table_S7
List of protein families with an overrepresentation of N-terminal signal peptides among microsporidian homologues when compared to fungal outgroups
	Total number of homologues in the family		Total number of homologues that have predicted N-terminal signal peptides in the family		p-value	q-value (FDR)
Protein families	Fungi	Microsporidia	Fungi	Microsporidia
Leucine rich repeat containing proteins	98	117	2	22	4.37458e-05	0.018195
Hexokinase	30	19	0	9	4.49647e-05	0.018195
Mannosyltransferase (involved in protein mannosylation)	45	11	5	8	0.000111086	0.0336608

## Sheet: Table_S8
List of ancestor-derived transporter protein families that have undergone gene duplication during the radiation of Microsporidia.
Protein families	Duplication at LCMA	Duplication within sub-lineage	Total number of Microsporidia for which paralogues were identified	Taxa for which paralogues were detected	Cellular location of homologues in model organisms
Nucleotide transporter (NTT)	no	yes	11/11	All microsporidian genomes in this study	Cell membrane, Mitosomal membrane
Small Conductance Mechanosensitive Ion Channel (MscS)	yes	no	11/11	All microsporidian genomes in this study	Cell membrane, Mitochondria, Chloroplast, Plastid
H+- or Na+-translocating ATPase	yes	no	11/11	All microsporidian genomes in this study	Golgi, Vacuole
MFS-NupG/sugar permease	yes	yes	10/11	All microsporidian genomes, but absent from N. ceranae	Cell membrane
Sulfate Permease (SulP) transporter	no	yes	5/11	All three Nematocida genomes, T. hominis, V.culicis	Cell membrane
Zinc (Zn2+)-Iron (Fe2+) Permease (ZIP)	yes	yes	5/11	All three Nematocida genomes, T. hominis, V.culicis	Cell membrane
Choline Transporter-like (CTL)	no	yes	1/11	N. ceranae	Cell membrane
Drug/metabolite transporter (DMT)	no	yes	2/6	T. hominis, V.culicis	Cell membrane, Golgi/ ER membrane
